# Supplementary material for: Gene Expression Profiling of Iron Deficiency Chlorosis Sensitive and Tolerant Soybean Indicates Key Roles for Phenylpropanoids under Alkalinity Stress
Source: Front Plant Sci. 2018 Jan 19;9:10. doi: 10.3389/fpls.2018.00010 (PMC5780454; doi:10.3389/fpls.2018.00010)
Supplement: Supplementary Table 1 — All genes that were differentially expressed by Fe or Bic treatments. [file Table1.XLSX]

## Sheet: Suppl Table 1 
	Supplementary Table 1. 5288 soybean genes that are differentially expressed in response to low Fe supply and/or bicarbonate treatment. Corresponds to Fig. 4.
						log2 FC compared to 20 Fe										log2 FC compared to 1 Fe
Network member	Set Names	No. elements	Elements	A.t. gene name	Description	1 Fe 083	1 Fe 454	1 Fe 2.5 Bic 083	1 Fe 5 Bic 083	1 Fe 2.5 Bic 454	1 Fe 5 Bic 454	20 Fe 2.5 Bic 083	20 Fe 5 Bic 083	20 Fe 2.5 Bic 454	20 Fe 5 Bic 454	1 Fe 2.5 Bic 083	1 Fe 5 Bic 083	1 Fe 2.5 Bic 454	1 Fe 5 Bic 454
	BicDn BicUp FeDn FeUp	5	Glyma.03G112800	ATERF13,EREBP,ERF13	ethylene-responsive element binding factor 13	0.97337	-1.14808										-1.11419		1.32521
			Glyma.03G163100	ATMYB15,ATY19,MYB15	myb domain protein 15	0.892094	-1.40436			-1.24666	-1.05576						-1.78162		1.13846
			Glyma.12G075200	ATEXO70H7,EXO70H7	exocyst subunit exo70 family protein H7	-0.840421	1.30687			1.22692	1.41125	-0.957597	-2.23933		0.936029		-1.40257
			Glyma.16G168200		Vacuolar iron transporter (VIT) family protein	-0.906252	1.23777					-0.973035	-0.939168			1.03611			-1.38368
			Glyma.17G225100		Mitochondrial substrate carrier family protein	-2.23514	1.29328				-4.08709	-3.69476	-1.61727	-3.77825		1.85731			-1.40243
Network member	Set Names	No. elements	Elements	A.t. gene name	Description	1 Fe 083	1 Fe 454	1 Fe 2.5 Bic 083	1 Fe 5 Bic 083	1 Fe 2.5 Bic 454	1 Fe 5 Bic 454	20 Fe 2.5 Bic 083	20 Fe 5 Bic 083	20 Fe 2.5 Bic 454	20 Fe 5 Bic 454	1 Fe 2.5 Bic 083	1 Fe 5 Bic 083	1 Fe 2.5 Bic 454	1 Fe 5 Bic 454
guide 2OG	BicDn BicUp FeUp	365	Glyma.07G124400	F6'H1	2-oxoglutarate (2OG) and Fe(II)-dependent oxygenase superfamily protein	7.01548		5.66459	4.7965	6.83194	6.59974		4.10015	2.63309	1.47353	-1.35547	-2.91716	5.78903
guide 2OG			Glyma.08G169100		2-oxoglutarate (2OG) and Fe(II)-dependent oxygenase superfamily protein	5.52144	2.15789	4.93804	4.12647	5.05463	5.10563	2.37865	3.77073	1.75424	1.61297		-1.75327	2.89623
guide 2OG			Glyma.03G096500	F6'H1	2-oxoglutarate (2OG) and Fe(II)-dependent oxygenase superfamily protein	5.25245	2.90158	4.79379	3.41128	7.2005	6.91235		2.73145		2.61216		-2.52269	4.29642
2OG			Glyma.04G035600	CYP82C4	cytochrome P450, family 82, subfamily C, polypeptide 4	4.70404		4.01819	2.97644	8.74715			2.07953				-2.62655	5.00279
			Glyma.16G145100	ATMES1,MES1	methyl esterase 1	3.79703	3.22539	2.85002		4.84849	4.61709				2.20853	-0.952393	-3.69767	1.62101
			Glyma.13G046300	LBD41	LOB domain-containing protein 41		3.73322			4.0595	4.55949	1.50013	2.19335	1.0836	3.42249	-1.18644	1.42493
			Glyma.09G122600		Cation efflux family protein	2.07184	1.32882	3.17438	2.28121	4.00789	3.70115		1.04447	1.6377	0.973473	1.10176	-1.03062	2.67949
			Glyma.14G051800		Calcium-binding EF-hand family protein	1.1283	3.7325			3.60034	4.16561		1.43975	2.17488	3.38914	-1.12901
			Glyma.12G200600		Wound-responsive family protein		4.06962			3.79712	3.93025	2.12816	2.90646		2.61665	-1.25119	2.50737		-1.45126
			Glyma.19G046300	LBD41	LOB domain-containing protein 41		4.07521			3.86077	4.18072	1.56155	2.23697		3.15843	-0.929105	1.69606		-0.913446
			Glyma.18G119200			1.12391	2.99714			3.51449	4.07907	1.20531	1.45712	1.73428	2.93457	-1.57397
			Glyma.06G297800		Wound-responsive family protein	1.09492	3.82185			3.38366	3.66985	1.73421	2.51036		2.53853	-1.7742	1.4106		-1.28136
			Glyma.06G298700		Wound-responsive family protein		4.17999	-1.25966		4.18232	4.6536	1.34777	2.05114		3.27286	-1.94606	1.36501
			Glyma.12G200400		Wound-responsive family protein		3.68575			4.07225	3.81071	1.69191	2.01557		3.13346	-0.978159	1.53821
			Glyma.10G016600		Pollen Ole e 1 allergen and extensin family protein	0.766447			-1.7388	5.1438	5.71233			4.61775	3.71251	-2.05819	-1.40846	4.49572
			Glyma.08G364700		Regulator of Vps4 activity in the MVB pathway protein	1.85039	2.81969			2.90921	3.31452	1.14868	1.7629	1.41299	2.71143	-1.14766
			Glyma.08G365100	LBD41	LOB domain-containing protein 41		3.56485			3.77071	4.05292	1.29184	1.90216		3.13467	-1.0964	1.60421
			Glyma.18G290400		Calcium-binding EF-hand family protein	1.27457	3.07424			3.28597	3.96493		1.03957	2.039	2.89438	-1.68528
			Glyma.05G123900	ATPGIP1,PGIP1	polygalacturonase inhibiting protein 1	1.00221	2.90349			2.82002	4.00461	0.920862	1.67033	1.64238	2.32377	-1.15214
			Glyma.03G187000	UGT73C1	UDP-glucosyl transferase 73C1	2.25398	2.59814			2.49312	3.7547		1.30626	1.52196	2.56844	-3.48212	-0.951496
			Glyma.12G048100			0.869107	3.1758			3.33178	3.73821	0.994864	1.7225		2.64406	-1.3565	0.848585
			Glyma.09G140800	ATL31,CNI1	carbon/nitrogen insensitive 1		3.31685			3.28342	3.57851	1.76642	2.30635		2.21214	-1.26193	1.90069		-1.09991
			Glyma.06G298600		Wound-responsive family protein		3.03246			3.39833	3.64432	1.43849	2.03781		2.52811	-1.47659	1.62753
			Glyma.06G297900		Wound-responsive family protein	0.809731	2.93048			2.96137	2.91987	1.75294	2.73221		1.92507	-1.14174	1.91802
			Glyma.07G011900		Pyridoxal phosphate phosphatase-related protein	1.00816	2.5791			3.03677	3.64043		0.974418	1.65402	2.63078	-1.05113
			Glyma.06G115800	ATNRAMP6,NRAMP6	NRAMP metal ion transporter 6	2.46246	1.23437	3.18411	1.77546	4.34072	3.69782	-1.27313					-1.94376	3.10239
			Glyma.05G180300		Ethylene insensitive 3 family protein	1.2617	2.90079			2.38292	3.17955	0.843866	1.3139	1.13105	2.33305	-1.55574
			Glyma.13G301700		Wound-responsive family protein		3.10127			2.82052	3.06256	1.70562	2.64331		1.81685	-1.37216	2.28725		-1.28261
			Glyma.17G039900		Protein of unknown function, DUF538	0.946096	3.01344			2.32868	2.79522	0.943888	1.04793	1.368	2.69597	-1.36966
			Glyma.13G301900		Wound-responsive family protein		2.82979	-1.22706		3.31918	3.38443	1.22772	1.50187	1.30853	2.69083	-1.88104	0.847666
			Glyma.03G206800		alpha/beta-Hydrolases superfamily protein	4.11699		4.01074		6.81316							-2.9763	3.81843
			Glyma.13G001800				3.10061			3.11407	3.68595		1.18515	1.31233	2.52374	-1.25076
			Glyma.16G212200		Kunitz family trypsin and protease inhibitor protein	1.61262	2.37829			1.99838	3.03505	0.913542	1.46863	1.45265	1.98773	-1.35298
			Glyma.18G290300		Calcium-binding EF-hand family protein	1.15242	2.59859			2.53863	3.0594		1.06752	1.40539	2.27561	-1.46389
			Glyma.14G010600		Chaperone DnaJ-domain superfamily protein	0.997357	2.6199			2.76025	3.3119	0.983779	1.54395		1.85679	-2.12432
			Glyma.03G189600		sequence-specific DNA binding transcription factors		2.69744			2.65104	2.91805	1.25989	1.55252	0.798719	2.14534	-0.924193	1.12706
			Glyma.04G183100	SRO2	similar to RCD one 2		3.01754			2.98875	3.29135		1.24309	0.929182	2.5236	-1.04911
			Glyma.20G068000				2.76961			2.69928	2.99913	0.816254	0.961863	1.12418	2.26271	-0.933479
			Glyma.09G210900	PRK	phosphoribulokinase	1.13406	2.12235			2.23108	2.77601	0.878555	1.11566	1.36883	1.89645	-1.59062
			Glyma.07G193400			2.41819	2.05627	2.67427	2.99472			3.22717					-1.2651
			Glyma.13G312500		Protein of unknown function (DUF3049)		3.20272			2.90493	3.44748		1.25112		2.48481	-1.25336	0.80561
			Glyma.13G301600		Wound-responsive family protein		3.15049			2.44975	2.6284	1.14699	1.52038		2.31275	-0.91963	0.932595
			Glyma.08G195100		Pyridoxal phosphate phosphatase-related protein	1.25109	2.0107			2.44118	3.01872		0.989719	1.34353	2.09804	-1.27827
			Glyma.13G247000		Wound-responsive family protein	0.922486	2.75259			1.92721	2.8415	0.992147	1.68642		2.01641		0.759063	-0.826067
			Glyma.12G200500		Wound-responsive family protein		2.12312			2.24177	2.5634	2.13734	2.93115		1.12954	-0.943985	2.80629		-0.991068
			Glyma.05G124000	ATPGIP1,PGIP1	polygalacturonase inhibiting protein 1	0.900777	2.26788			2.22511	2.94573		1.32053	1.4297	1.98698	-1.21773
			Glyma.07G091600	LBD41	LOB domain-containing protein 41		3.15384			3.13315	3.40396		1.0398		2.28833	-0.754319	0.840106		-0.860625
			Glyma.13G301400		Wound-responsive family protein		3.00273			2.40656	2.43045	1.44233	1.76374		1.7636	-1.01588	1.79066		-1.23726
			Glyma.01G212100		Protein of unknown function (DUF1442)	1.3809	2.48347			1.9466	2.61908	0.974982	1.50574		1.79819	-0.967201
			Glyma.12G218300		Wound-responsive family protein		2.55542			2.42598	2.52541	1.45249	1.85942		1.88294	-0.956523	1.13531
			Glyma.06G192100	3-Oct,ATOCT3	organic cation/carnitine transporter 3	1.43355	2.15198			2.08311	2.71477	1.22117	1.15348		1.85805	-1.04214
			Glyma.12G097200	MAPKKK18	mitogen-activated protein kinase kinase kinase 18	1.87245	2.04645			1.04066	2.38552	1.64155	2.18451		1.2896	-1.61213		-1.00759
			Glyma.12G048000				2.22521			2.30746	2.83454	1.19212	1.82167		1.90415	-1.08197	1.3058
			Glyma.15G131400			1.92635	1.73346	2.20272	1.72129	1.72583	1.65548				1.28403		-1.03054
			Glyma.08G156300			1.19868	2.73234			1.98328	2.53669		1.75306		1.95569	-1.90843			-0.774076
			Glyma.02G217800	bHLH093	beta HLH protein 93	0.783143	2.10449			2.07235	2.34201	1.09852	0.99616	0.98113	1.76947	-1.08042
			Glyma.13G232400		HXXXD-type acyl-transferase family protein	1.36887	1.37816	2.51383		3.63769	3.14938					1.14461	-0.973996	2.25709
			Glyma.16G200600		pfkB-like carbohydrate kinase family protein	1.14837	2.19538			2.20929	2.49997		1.07957	0.825536	1.82176	-1.06362
			Glyma.07G261500	APR3,ATAPR3,PRH-26,PRH26	APS reductase 3	1.66949	1.23239			1.98178	2.54684	0.778467	0.937371	0.979916	1.59489	-1.02383
			Glyma.06G142900			1.55773	1.00432	1.57253	2.07229	2.32179	2.23684				0.860114		-0.81896	1.31871
			Glyma.13G149700				2.31952			2.18437	2.32537	1.33661	1.75803		1.66567	-0.837991	1.24962
			Glyma.20G087800		unknown protein; LOCATED IN: chloroplast	1.11671	1.89859			1.95616	2.59566	1.03975	1.55412		1.39472	-1.14251
			Glyma.16G038100			0.82603	2.45607			2.28437	2.7699		1.24173		1.94124	-1.07218
			Glyma.11G060500				2.0694			2.12167	2.52658	0.95119	1.1607	0.822669	1.73089	-0.919041
			Glyma.11G123300				2.26574			2.57269	2.92491		1.36808		1.99105	-1.03868
			Glyma.08G175200	ATGSTU19,GST8,GSTU19	glutathione S-transferase TAU 19	2.40978	1.83437	1.2553		1.69276	2.01752				1.8122	-1.1607	-1.89461
			Glyma.18G003700	AtCYS2,CYS2	PHYTOCYSTATIN 2	0.9635	2.335			2.62774	3.53309				1.51945	-1.35206
			Glyma.08G139200		Heavy metal transport/detoxification superfamily protein		2.16231			2.46138	3.12175		1.39609		1.83588	-1.62068	0.908903
			Glyma.16G107000		Major facilitator superfamily protein		2.83956			2.38955	2.59952		1.03951		1.9631				-0.871892
			Glyma.05G191100	ATCPNIFS,ATNFS2,ATSUFS,CPNIFS,SUFS	chloroplastic NIFS-like cysteine desulfurase		2.6311			2.16714	2.45392		1.15173		1.93501	-0.905226
			Glyma.02G041900	PSAT	phosphoserine aminotransferase	0.927251	1.49107			1.65656	1.99993	1.00301	0.972912	0.8131	1.33482	-1.16069
guide 2OG			Glyma.19G062800		2-oxoglutarate (2OG) and Fe(II)-dependent oxygenase superfamily protein	2.84618	1.01797			3.21093	3.11594					-0.975802	-1.69015	2.1908
			Glyma.19G155600			2.08594		2.13016		2.93101	3.03318						-1.609	2.02582
			Glyma.13G151800		Aldolase superfamily protein		2.31308			2.12667	2.54541			1.16833	1.9838	-1.06881
			Glyma.17G126300		Cysteine proteinases superfamily protein	1.91214					2.63968	1.94863		3.62465		-2.00947	-1.56919
			Glyma.09G029900	AAE7,ACN1	acyl-activating enzyme 7	2.15611				2.53901	3.41696				1.98544	-2.96063
			Glyma.10G191700		Peroxidase superfamily protein	0.811158	1.579			2.27251	2.22517			1.21759	1.92109	-0.864957
			Glyma.02G009800	ATMYB2,MYB2	myb domain protein 2	0.875471	1.71342			2.09397	2.6391		0.884407		1.81136	-1.07388
			Glyma.12G200800		Wound-responsive family protein		3.03259			2.0857	1.69328	1.4055	1.71579				1.69133		-1.76976
			Glyma.12G207400	GRX480,roxy19	Thioredoxin superfamily protein	1.28666	1.09186			1.32263	1.92131	0.90187	1.17011	0.759548	1.45186	-0.817344
			Glyma.11G192800	ATBHLH029,ATBHLH29,ATFIT1,BHLH029,FIT1,FRU	FER-like regulator of iron uptake	1.76422				2.63171	2.92297			1.62118	0.94676		-1.55774	1.85979
			Glyma.06G265500	PAT1	GRAS family transcription factor	1.13423	1.51292			1.54402	2.11003		1.19181	0.812888	1.49639	-1.08057
			Glyma.05G152800	J20	DNAJ-like 20		1.98973			1.68383	2.23051	0.840273	1.4125		1.38523	-0.804383
			Glyma.03G215000		Late embryogenesis abundant 3 (LEA3) family protein	1.37405	1.15207			1.46348	1.76302	0.932336	1.22795		1.59379	-0.883994
			Glyma.13G095000	TCH4,XTH22	Xyloglucan endotransglucosylase/hydrolase family protein	0.754912	2.22306			1.71066	2.26184		1.18308		1.35787				-0.860705
			Glyma.13G101500				2.82441			1.99338	1.91671		0.965657		1.64451	-0.919303			-1.17721
			Glyma.08G174900	ATGSTU19,GST8,GSTU19	glutathione S-transferase TAU 19	1.80299	1.29668			1.48014	1.63024	1.03712			2.08968		-1.28113
			Glyma.14G206200		Leucine-rich repeat protein kinase family protein	1.51731	1.58456			2.31952	2.88278				1.00464		-0.942108
			Glyma.16G084700	AGC2,AGC2-1,AtOXI1,OXI1	AGC (cAMP-dependent, cGMP-dependent and protein kinase C) kinase family protein	1.64966	1.48817			1.08836	2.20865		1.42262		1.41194	-1.40361
			Glyma.19G008600		Oxidoreductase, zinc-binding dehydrogenase family protein	1.68841	0.964757			1.68062	2.08823			0.915943	1.84257	-1.1524	-1.40988
			Glyma.08G012900		nucleotide binding		1.85273			1.95146	2.42976			1.09965	1.73173	-1.29981
			Glyma.02G232500			1.04857	1.94084			1.50988	2.14343		0.86498		1.50291	-1.64981
			Glyma.06G160500	ATMYB4,MYB4	myb domain protein 4		2.096			1.4058	1.35426	1.25462	1.7255		1.14702		0.992926		-0.945462
			Glyma.06G174800		Cysteine proteinases superfamily protein	1.17701				1.81144	1.51648	1.11602		2.28453	0.884454	-1.17557	-0.819269	1.54877
			Glyma.18G206600	AtERF48,DREB2C	Integrase-type DNA-binding superfamily protein	1.99607	1.34755			1.26355	2.12627			0.88148	1.17149	-1.16584	-2.21836
			Glyma.07G058800	ATSERAT1;1,SAT-52,SAT5,SERAT1;1	serine acetyltransferase 1;1	0.984826	1.29532			1.49138	2.25863	0.937174			1.58449	-1.55462
			Glyma.01G038600		myb-like transcription factor family protein		2.48202			1.89814	1.75243		0.761874		1.58888				-0.888493
			Glyma.14G073300	AtPP2-B10,PP2-B10	phloem protein 2-B10		1.55805			1.71504	1.92079	0.924741	1.16246		1.14043	-1.03322
			Glyma.05G237500	BTS,EMB2454	zinc finger protein-related	0.983173	1.96026			1.74186	2.17792				1.3627	-0.896076
			Glyma.07G129300	AT-CDA1,CDA1,DESZ	cytidine deaminase 1		2.29935			1.83395	1.78985		0.94558		1.23722				-1.05584
			Glyma.07G237600			1.0546	1.0626			1.52366	1.93156			1.08641	1.437	-1.18262
			Glyma.08G022900		RING/U-box superfamily protein		2.00326			1.53055	1.51016	0.836588	1.09483		1.08858				-0.910095
			Glyma.01G118000		Thiamine pyrophosphate dependent pyruvate decarboxylase family protein		1.8216			1.63951	2.0225			1.08568	1.45555	-0.973924
			Glyma.15G062800		CAP (Cysteine-rich secretory proteins, Antigen 5, and Pathogenesis-related 1 protein) superfamily protein	1.54414				1.53351		1.62923	1.02221		2.22746	-1.949
			Glyma.11G144500		Heavy metal transport/detoxification superfamily protein	0.896381	1.66565			1.60244	1.69015			0.824287	1.25832	-1.07753
			Glyma.17G062300		Protein kinase superfamily protein	0.902555	1.16706			2.44044	2.27101				1.06794		-0.76333	1.27181
			Glyma.11G243400		RING/U-box superfamily protein		2.02058			1.70178	1.68383			0.921292	1.51563	-1.05653	-0.911993
			Glyma.03G149400	GDG1,GH3.12,PBS3,WIN3	Auxin-responsive GH3 family protein		2.32197			2.00499	2.00894				1.49501				-0.82268
			Glyma.08G337100		Chaperone DnaJ-domain superfamily protein		2.14921			1.53654	1.6934		1.13062		1.27595	-1.36941
			Glyma.07G047800		Calcium-binding endonuclease/exonuclease/phosphatase family		2.31526			2.06215	1.90531				1.49587				-0.815185
			Glyma.17G233700		Uncharacterised conserved protein UCP031279	0.97261	1.50996			1.31468	1.75933		1.19053		0.985798	-0.875387
			Glyma.16G013400		Protein of unknown function (DUF567)		2.27086			1.87093	2.06574				1.43955				-0.827881
			Glyma.06G186200			1.49891	1.3529			1.50493	2.09671				1.14739		-1.86629
			Glyma.07G016300			1.34856				1.24917	2.08309		1.07607		1.72399	-1.43348
			Glyma.17G078700	ATRPA70B,RPA70B	RPA70-kDa subunit B		2.53289			1.57104	1.69235				1.54437			-0.964405	-0.984632
			Glyma.15G180000		Integrase-type DNA-binding superfamily protein		2.29361			1.78013	2.57833		-1.10658		1.7514		-0.798566
			Glyma.03G150400			1.05861	0.994508			1.33278	1.88534		1.04529		0.96168	-1.1288
			Glyma.04G203100			1.31497	1.13279			1.16178	1.68084		1.00648		0.951801	-1.4861
			Glyma.18G297500		Regulator of Vps4 activity in the MVB pathway protein	0.95741	1.21607			1.47321	1.56083		0.806733		1.21172	-0.874575
			Glyma.16G010200	FLU	Tetratricopeptide repeat (TPR)-like superfamily protein		1.57889			1.56798	1.78703		0.949098		1.25771	-0.839818	1.70678
			Glyma.13G099800				0.782169			1.40735	1.39887	1.16416	1.56526		0.810625	-0.771953	0.923752
			Glyma.03G088800	AGC2,AGC2-1,AtOXI1,OXI1	AGC (cAMP-dependent, cGMP-dependent and protein kinase C) kinase family protein	2.04804	0.929176			1.04462	2.03949				1.01488	-1.41443	-1.35021
			Glyma.06G082000		Sulfite exporter TauE/SafE family protein	1.36249	1.05814			1.79576	1.88107				0.932037	-0.821476
			Glyma.08G250300		B12D protein		1.13896			1.65964	1.94902			0.835953	1.43686	-0.778532
			Glyma.12G238300				1.57645			1.50103	1.8243			0.754652	1.3537	-1.25195
			Glyma.09G284400		Peroxidase superfamily protein		1.24253			1.75835	1.87797				2.12744		-1.14391
			Glyma.06G302200	ATTPS-CIN,TPS-CIN	terpene synthase-like sequence-1,8-cineole	1.44489	1.34351			1.15097	1.65608	1.40966				-2.38651	-1.15261
			Glyma.08G178000	EXL2	EXORDIUM like 2	0.896149	0.925006			1.20926	1.72438			1.0315	1.16444	-0.966856
			Glyma.08G137500		Haloacid dehalogenase-like hydrolase (HAD) superfamily protein		2.13251			1.25724	1.11947		1.02858		1.40951			-0.876941
			Glyma.08G080400		FAD-binding Berberine family protein		1.88077			1.32344	1.59611		0.846981		1.28103	-0.998144
			Glyma.11G008400		Nucleotide-diphospho-sugar transferases superfamily protein		1.99368			1.33072	1.56654		0.807407		1.20441				-0.784951
			Glyma.12G013100	ATHSP23.6-MITO,HSP23.6-MITO	mitochondrion-localized small heat shock protein 23.6		1.83019			1.50833	1.84915				1.67121	-0.830937
			Glyma.15G051400		UDP-Glycosyltransferase superfamily protein	1.43124				0.94705	1.48981	1.30257	1.58312			-1.43148
			Glyma.01G016600	MYB39	myb domain protein 39		1.63368			1.48187	1.40145		-0.777403	1.18442	1.80303		-0.789133
			Glyma.19G027500		Plant calmodulin-binding protein-related	0.777425	1.63503			1.08369	1.98145				1.24917	-0.807016
			Glyma.05G067200		Histone H3 K4-specific methyltransferase SET7/9 family protein		2.33455			1.33412	1.00395		1.0091		1.03459			-1.00216	-1.29765
			Glyma.03G160200	CYP94B1	cytochrome P450, family 94, subfamily B, polypeptide 1	1.28308		1.35934		0.920068	1.43472			0.831375	0.83378		-0.855498
			Glyma.09G072000		Integrase-type DNA-binding superfamily protein		2.13413			1.80601	2.34048		-1.04035		1.38375		-0.832097
			Glyma.08G118000			1.05267	0.899033			0.888848	1.36855	0.905102	1.4628			-0.836465
			Glyma.18G193700				2.45058			1.50059	1.36562				1.24571				-1.20138
			Glyma.01G102300				2.05779			1.57756	1.68941				1.20634				-0.847159
			Glyma.13G229300	PYL6,RCAR9	PYR1-like 6	1.13027	1.56963			0.919912	1.50874				1.39452	-0.864654
			Glyma.12G022800	ATEXLA1,ATEXPL1,ATHEXP BETA 2.1,EXLA1,EXPL1	expansin-like A1		1.80479			1.49902	1.77733				1.38114	-0.885319
			Glyma.01G153000		Protein of unknown function (DUF1218)		1.98424			1.51287	1.7397				1.1794				-0.800566
			Glyma.07G034400		Galactose oxidase/kelch repeat superfamily protein		1.3792			1.16994	1.21958	1.00889	1.60834				0.901158		-0.800468
			Glyma.11G144600	ATEXO70H7,EXO70H7	exocyst subunit exo70 family protein H7		1.76493			1.04792	1.98413				1.54558		-0.973195
			Glyma.18G241800		Tyrosine phosphatase family protein		1.73204			1.49243	1.69019				1.37739	-0.762164
			Glyma.13G064300		Protein of unknown function (DUF1637)		2.18986			1.46255	1.36485				1.26966				-0.916006
			Glyma.05G125600		FAD-binding Berberine family protein	0.879467	1.38488			1.03083	1.39676		0.757784		0.811425	-1.18995
			Glyma.09G206200	MYB39	myb domain protein 39		1.30697			1.63548	1.42186		-0.810196	1.05624	1.5983		-1.30845
			Glyma.04G171800	2-Oct,ATOCT2,OCT2	organic cation/carnitine transporter 2		1.45656			1.57589	2.04023				1.13487	-0.957325
			Glyma.05G042800	CYP71B7	cytochrome P450, family 71 subfamily B, polypeptide 7	1.31478	1.38951	2.3013							1.17017	0.980474	-2.27886
			Glyma.13G209600		Family of unknown function (DUF716)	1.84708	1.15721				1.25815		1.02477		0.883732	-1.21902	-0.824976
			Glyma.13G231900			1.54987	1.10511			0.978872	1.53198				0.971413	-1.06823	-1.19663
			Glyma.12G103800		B-box type zinc finger family protein		1.8268			1.40132	1.57745				1.26547	-1.15619
			Glyma.18G072300		Chaperone DnaJ-domain superfamily protein	1.00119	1.66664					1.40537	1.9822			-1.05832	0.977631
			Glyma.18G022000		Hypoxia-responsive family protein		1.41654			1.21293	1.44609			0.758142	1.21132	-0.814177
			Glyma.05G222400	ACO1,ATACO1	ACC oxidase 1		1.20794			1.47412	1.35332			0.838882	1.14624	-0.908817
			Glyma.11G018100		Integrase-type DNA-binding superfamily protein		2.77296			1.60427			1.63599				1.51941		-1.98719
			Glyma.07G099000				1.59759			1.34425	1.75353				1.3142	-1.67123
			Glyma.07G177600		Protein of unknown function (DUF1645)		1.73114			1.30354	1.31758		0.867009		0.783581				-0.942279
			Glyma.11G039800		Protein of unknown function (DUF581)		1.52528			1.23045	1.10174		1.04596		1.0788	-0.994509	1.05783
			Glyma.20G210100		Eukaryotic aspartyl protease family protein	0.991351	1.18294			1.21135	1.61557				0.935801	-0.862503
			Glyma.10G100700				1.20337			1.10411	1.19853		1.20453		1.18959	-1.21616	0.90256
			Glyma.05G062100		Integrase-type DNA-binding superfamily protein		1.57193			1.19436	1.53316		1.59084			-1.15307	0.97855
			Glyma.15G141600			3.06372						2.81448				-1.5112	-1.29535
			Glyma.19G169400	ABCG40,ATABCG40,ATPDR12,PDR12	pleiotropic drug resistance 12	1.65786					2.80683	1.39289				-1.64624	-0.755955
			Glyma.04G198400		Nodulin MtN3 family protein	1.64437				1.14872	1.771			1.2696		-2.28312	-2.49736
			Glyma.10G215700	ATOMT1,OMT1	O-methyltransferase 1		1.26778			1.0773	1.32821			0.957759	1.16115	-1.06759
			Glyma.01G030300		Protein of unknown function (DUF1645)	0.806489	1.43524			0.988219	1.47026				1.04136		-1.1759
			Glyma.08G029200	ACO1,ATACO1	ACC oxidase 1	1.11091	1.07948			1.02056	1.62432				0.8818	-1.58806
			Glyma.03G067800		Protein of unknown function (DUF668)		1.27595			1.87303	2.10789		-1.85704	1.2251	1.04471	0.842482	-1.26021
			Glyma.08G207700		Galactose oxidase/kelch repeat superfamily protein		1.64748			1.35907	1.1583	1.03147	1.67286	-1.23937			1.35649		-1.15977
			Glyma.06G290000	ATERF-9,ATERF9,ERF9	erf domain protein 9		2.07479			1.76418	1.98474		-1.67141		1.35551		-1.69183
			Glyma.13G250300	DYT1	basic helix-loop-helix (bHLH) DNA-binding superfamily protein	1.58482					2.32393		1.57837			-2.03454
			Glyma.09G092100		serine-rich protein-related		0.809648			0.864824	1.28159	1.03937	1.48579			-1.03091	0.77511
			Glyma.12G117000	ATERF-9,ATERF9,ERF9	erf domain protein 9		1.88229			1.73367	1.9465		-1.50767		1.40421		-1.57221
			Glyma.13G077800		nodulin MtN21 /EamA-like transporter family protein	1.21536				1.15101	1.21087		0.993693		0.884177	-1.11521
			Glyma.04G077300		ChaC-like family protein		0.961786			1.10531	1.35986		0.922414		1.0225	-0.858192
			Glyma.07G039900	LOX3	lipoxygenase 3	0.962413	1.1222			1.05118	1.29498				0.905603	-0.830011
			Glyma.06G167000		Nodulin MtN3 family protein	1.87469				1.67134	1.74852					-2.31912	-1.39051	1.93075
			Glyma.19G117900			1.27048				1.37465	1.6525				0.987183	-2.25621	-1.57054
			Glyma.04G054600		Mitochondrial substrate carrier family protein		1.90441			0.80738	0.863217	1.06187	1.5347	-0.916421			1.39306	-1.09657	-1.21772
			Glyma.15G167300			1.00608	1.31295			0.838426	1.16358				0.910518	-0.840383
			Glyma.17G139700		Bifunctional inhibitor/lipid-transfer protein/seed storage 2S albumin superfamily protein	0.904463				0.86472	1.33883	0.993028		1.0806		-0.94948
			Glyma.19G174000		C2H2 and C2HC zinc fingers superfamily protein		1.86873			1.17949	1.57292		-1.26547		1.82511		-1.65131
			Glyma.02G303300	AtSIP1,SIP1	seed imbibition 1		1.94359			1.10111	0.791104				1.29941			-0.842978
			Glyma.04G238300	ATWRKY30,WRKY30	WRKY DNA-binding protein 30	0.906698	1.06443			0.788306	1.16068				1.16915		-0.862688
			Glyma.06G149500		nodulin MtN21 /EamA-like transporter family protein	0.863666				0.828726	1.54178			0.972903	0.803866	-1.42403
			Glyma.13G067900	GATL9,LGT8	glucosyl transferase family 8		0.996135			1.56611	1.9787		-0.826681		1.29085		-0.858932
			Glyma.10G229700				1.12638			1.29994	1.59336	0.945954				-1.08137
			Glyma.20G203500		Integrase-type DNA-binding superfamily protein	1.57068						1.53443	1.85353			-1.21707
			Glyma.04G046000	ZCF37	ZCF37		1.62046			1.10494	1.0775				1.15464		-1.01067
			Glyma.15G014000	SULTR3;4	sulfate transporter 3;4	1.05438				1.14858	1.24114			1.46569		-1.30286
			Glyma.03G108000			1.20177				0.81047	1.27617	0.857703		0.754974		-1.19654
			Glyma.19G219800		NAD(P)-binding Rossmann-fold superfamily protein	1.13034				1.73801	1.97542					-1.02527	-0.768715	1.62282
			Glyma.13G133100		C2H2-type zinc finger family protein		1.38875			0.902268	1.29751				1.24678		-1.01272
			Glyma.04G152900		Protein of unknown function (DUF1262)		1.65034			1.43054	1.55792		-1.67634		1.80299		-2.07482
			Glyma.06G090900	ZW2	transcription factor-related		1.20499			0.933849	1.53807				1.0869		-0.908673
			Glyma.02G018900	KDR	basic helix-loop-helix (bHLH) DNA-binding superfamily protein		0.781684			0.92731	1.22828	0.847336	0.978225			-1.0233
			Glyma.07G125800		Protein of unknown function (DUF1005)		1.08081				1.03536	1.27844	1.34253				1.16386		-0.948197
			Glyma.06G157400	ANAC002,ATAF1	NAC (No Apical Meristem) domain transcriptional regulator superfamily protein		1.05137			1.13919	1.44666				1.07794		-0.892294
			Glyma.02G104300	UGT73B4	UDP-glycosyltransferase 73B4	0.89476	1.04355			0.811355	0.967395				0.981813		-1.15538
			Glyma.10G022300			1.58623						1.2149	1.88672			-1.6377
			Glyma.13G274100	ATERF-4,ATERF4,ERF4,RAP2.5	ethylene responsive element binding factor 4		1.36129			1.0287	1.17592				1.07439		-0.81932
			Glyma.07G215500	UGT73B4	UDP-glycosyltransferase 73B4	1.30076	1.0149			0.988534	1.38122		-1.03169		0.97393	-0.930725	-2.33629
			Glyma.13G264200			1.06035				0.924653	1.66236				0.947841	-1.04857
			Glyma.14G195000	ASN1,AT-ASN1,DIN6	glutamine-dependent asparagine synthase 1		1.86023							1.34156	1.37645			-2.00674
			Glyma.19G212300	ATPMEPCRB	Plant invertase/pectin methylesterase inhibitor superfamily	0.861567	1.22398			0.799791	0.82644				0.830885	-0.880454	-1.21036
			Glyma.17G011700		F-box family protein with a domain of unknown function (DUF295)		1.78023			1.2111	1.0907		-0.972946		1.43012	0.781672	-0.842893
			Glyma.02G210800		2-oxoglutarate (2OG) and Fe(II)-dependent oxygenase superfamily protein	1.29524					1.26184			1.05186	0.920416	-1.48006	-0.931283
			Glyma.13G017500			0.770877			1.11593	-0.875478		1.63793	1.85211			-1.26181	1.07847
			Glyma.20G050600		NB-ARC domain-containing disease resistance protein		1.18643			0.997485	1.3414				0.938195		-1.38124
			Glyma.02G008900		Peroxidase superfamily protein		0.931573			0.921638	1.15127		-0.839901	1.07887	1.20454		-1.30554
			Glyma.08G132300		beta-1,4-N-acetylglucosaminyltransferase family protein		1.14555			1.04776	1.40113		-1.28529	1.11003	1.01692		-1.59967
			Glyma.06G208100		Protein of unknown function (DUF1637)		1.29689			1.11743	1.19486				0.81746	-0.973308
			Glyma.20G140000	CRK25	cysteine-rich RLK (RECEPTOR-like protein kinase) 25	1.05585				0.904871	1.32171				1.14412		-1.15966
			Glyma.17G054500	ATCKX3,CKX3	cytokinin oxidase 3	1.08233				0.923228	1.60111				0.819846	-1.68732	-1.34229
			Glyma.17G072400	Hsp70b	heat shock protein 70B		2.73953								1.67292			-2.96195
			Glyma.05G190300		Plant invertase/pectin methylesterase inhibitor superfamily		1.42283		-1.12779	1.14771	1.19283			0.762491	0.997528	-1.08503
			Glyma.03G160100	CYP94B1	cytochrome P450, family 94, subfamily B, polypeptide 1	1.92922		1.54893			0.878588						-1.62329	0.885202	1.05639
			Glyma.U011900		Zinc finger protein 622	1.42542				0.856407	1.21534				0.810281	-0.984405	-0.754797
			Glyma.07G139800	ATGSTU8,GSTU8	glutathione S-transferase TAU 8	2.15579					1.29305		0.854101			-2.04758	-1.30495
			Glyma.19G198500		Eukaryotic aspartyl protease family protein		1.20221			0.950692	1.29529				0.842995	-1.1922
			Glyma.09G065000	EDA39	calmodulin-binding family protein		1.08734			1.04321	1.25275				0.904041		-0.75378
			Glyma.14G171700		Haloacid dehalogenase-like hydrolase (HAD) superfamily protein	1.05801					0.910118			1.17618	1.12035	-0.974556
			Glyma.06G236400	ATERF-4,ATERF4,ERF4,RAP2.5	ethylene responsive element binding factor 4		1.21542			1.224	1.86076		-1.12891		1.07559		-0.982154
			Glyma.15G120400		Calcium-dependent lipid-binding (CaLB domain) family protein	1.22865	1.04958				0.981166				0.970791	-1.10845
			Glyma.01G010200	PRK	phosphoribulokinase		2.0968			1.0338					1.04804			-1.06283	-1.04524
			Glyma.18G260700		Calcium-binding EF-hand family protein		1.29657			1.82409	1.98349	-0.989858	-1.69828		1.71452		-1.34438
			Glyma.13G293500	FLA6	FASCICLIN-like arabinogalactan 6		1.07097	-1.23339	-0.93806	1.32175	1.60976			1.16354	1.12378	-0.790957	0.867276
			Glyma.10G046000	ATEXO70H4,EXO70H4	exocyst subunit exo70 family protein H4	0.780971		1.84056	1.47362							1.05592	-1.26249
			Glyma.13G109800	DDE1,OPR3	oxophytodienoate-reductase 3	2.38401					0.886124				0.816601	-1.90307	-2.11741
			Glyma.19G231800		alpha/beta-Hydrolases superfamily protein	1.19289	1.04139				1.05731				0.788646	-1.14296
			Glyma.03G038600		Peroxidase superfamily protein	0.812332	1.48291			1.00705	1.10946		-1.21752		0.863392		-2.03405
			Glyma.13G226600				1.14433			0.793524	1.18493				0.929549		-1.20673
			Glyma.13G186200	ATOPR2,OPR2	12-oxophytodienoate reductase 2	1.98067					0.958734				1.05345	-1.32519	-2.45079
			Glyma.16G078100		ABC transporter family protein		0.846749			1.09374	1.24671				0.786668	-0.862432
			Glyma.19G196400		F-box family protein		1.04019			1.14978	1.66218		-0.988669		1.10457		-1.0962
			Glyma.07G234400		Protein of unknown function, DUF538		0.985475				0.958099			0.819462	1.20387	-0.890836
			Glyma.06G276700			1.06984				0.81188				1.18134	0.900615		-0.899837
			Glyma.10G010400	ATMYB2,MYB2	myb domain protein 2	0.956879	1.11969				0.854846				1.01233		-1.70517
			Glyma.14G088300	STZ,ZAT10	salt tolerance zinc finger		1.07329			1.50307	1.60941		-1.29288		1.00676	1.04228	-0.893984
			Glyma.19G174200		C2H2 and C2HC zinc fingers superfamily protein		1.54429			1.00657	1.61284		-1.80902		1.53123		-1.91194
			Glyma.06G045400	STZ,ZAT10	salt tolerance zinc finger		1.11056			0.925722	1.05794				0.790185		-0.889105
			Glyma.07G189000		Octicosapeptide/Phox/Bem1p family protein		1.50432			1.16469	1.20443						0.865653		-0.903627
			Glyma.19G230600		Protein phosphatase 2C family protein		0.83219			0.898921	1.22462				0.898295	-0.862245
			Glyma.17G236200	STZ,ZAT10	salt tolerance zinc finger		1.21648			1.33948	1.35887		-1.1708		1.08726		-0.881274
			Glyma.08G096500	JAZ8,TIFY5A	jasmonate-zim-domain protein 8	1.34591					1.60257				0.863692	-1.52473
			Glyma.19G017200		Sugar isomerase (SIS) family protein	1.01967	0.813798				1.13139				0.838257	-0.986089	-0.842742
			Glyma.12G176500		Protein kinase superfamily protein		0.940942			0.855566	1.17695				0.785547		-1.1317
			Glyma.07G066000		Erythronate-4-phosphate dehydrogenase family protein		0.810175			0.825241	0.946251			1.16143			-0.844464
			Glyma.01G211000	ATBETAFRUCT4,VAC-INV	Glycosyl hydrolases family 32 protein		1.36618	-1.21612	-1.58325	1.4022	1.59894			1.15251	1.01863	-1.27257
			Glyma.13G077100		Ribosomal protein L12/ ATP-dependent Clp protease adaptor protein ClpS family protein		1.00758			0.855575	1.07231				0.793608	-0.840716
			Glyma.12G096300	FLA17	FASCICLIN-like arabinogalactan protein 17 precursor		0.89005			0.897561	1.14804				0.783379	-0.789289
			Glyma.06G111900		nodulin MtN21 /EamA-like transporter family protein	1.16979					1.24423			1.26512		-1.35667
			Glyma.13G206700	ATGPT2,GPT2	glucose-6-phosphate/phosphate translocator 2	1.55704					1.18283		0.920956			-1.63908
			Glyma.16G039600	SHT	spermidine hydroxycinnamoyl transferase	1.23966					1.48124				0.933483	-0.851772	-1.53021
			Glyma.11G214500	ATCMPG1,CMPG1	CYS, MET, PRO, and GLY protein 1		1.42545			1.10495	1.43164		-1.23272		0.918009		-1.2519
			Glyma.14G030000		Eukaryotic aspartyl protease family protein		0.826436			0.815203	1.12108				0.882383		-1.12481
			Glyma.03G173300		C2H2 and C2HC zinc fingers superfamily protein		1.48466			1.21549	1.86826		-2.38438		1.43975		-2.20953
			Glyma.18G177000	ATCAD8,CAD-B2,ELI3,ELI3-2	elicitor-activated gene 3-2	1.375					1.19859	1.03574					-1.00926
			Glyma.15G098500	ACP4	acyl carrier protein 4	1.24158						1.14065	1.16802			-1.14892
			Glyma.14G178700		ENTH/ANTH/VHS superfamily protein	1.06611					0.814827			0.758453	0.890402	-1.05237	-1.08018
			Glyma.15G272700			0.781307					0.882671			0.925182	0.911375		-0.86159		0.93588
			Glyma.10G141100			1.30708				0.772541				1.41304		-0.835008	-1.28941
			Glyma.04G100300	EXO	Phosphate-responsive 1 family protein		1.25912			1.52532	2.02724	-1.032	-1.53733		1.23919		-1.41234
			Glyma.11G180500		Polynucleotidyl transferase, ribonuclease H-like superfamily protein		1.07277			1.06904	1.35479		-0.962628		0.944016		-0.890057
			Glyma.18G287000	RPP13	NB-ARC domain-containing disease resistance protein		1.31293			1.30496	1.31616		-1.56562		1.07106	0.903583	-1.5478
			Glyma.11G036400	ATERF-5,ATERF5,ERF5	ethylene responsive element binding factor 5		0.934073			1.00508	1.41891		-0.84442		0.915438
			Glyma.10G231200	B1,BCH1,BETA-OHASE 1,chy1	beta-hydroxylase 1	1.15864					1.07472				1.13638		-1.25203
			Glyma.05G020600	ATRPA70B,RPA70B	RPA70-kDa subunit B		1.57681				0.832661				0.950274			-0.860776
			Glyma.10G262600	PUB22	plant U-box 22		1.76538				1.81855		-1.61735		1.36616	-0.949227	-2.08521
			Glyma.12G226600	ATERF-4,ATERF4,ERF4,RAP2.5	ethylene responsive element binding factor 4		1.38356			1.11971	1.1922		-1.35573		0.953682		-1.42663
			Glyma.05G215700				1.06695			1.04906	1.59463		-1.65972		1.23812		-1.70484
			Glyma.15G086200	ATPUB17,PUB17	plant U-box 17		1.10297			1.28006	1.5885		-1.77682		1.08431		-1.54485
			Glyma.02G296600	ATSZF1,SZF1	salt-inducible zinc finger 1		1.4002			1.19781	1.31032		-1.58645		0.928507		-1.51689
			Glyma.16G173000	ATCHIA,CHIA	chitinase A		1.35112				1.22313		-0.973301		1.61958
			Glyma.04G092100	DIC2	dicarboxylate carrier 2		2.03808			1.50855	1.82828	-0.870844	-2.82986		1.53458		-2.76713
			Glyma.05G175000		beta-1,4-N-acetylglucosaminyltransferase family protein		1.34625			1.45584	1.81677		-2.34952		0.93167		-2.48197
			Glyma.16G134600	ATBSMT1,BSMT1	S-adenosyl-L-methionine-dependent methyltransferases superfamily protein	1.10939						0.995297	1.06914			-1.18162
2OG			Glyma.01G108200	LAC7	laccase 7		1.66482								1.46867			-2.09916
			Glyma.20G210900	KCS11	3-ketoacyl-CoA synthase 11	1.30797								0.774749	0.977516	-1.49344
			Glyma.02G029900	UGT74B1	UDP-glucosyl transferase 74B1	1.2383				-1.25279		1.21011	0.897867	0.948174		-0.866966
			Glyma.20G124200				0.931221			0.991656	1.24337		-1.27304		1.14451		-1.282
			Glyma.13G312800	PUB23	plant U-box 23		1.10694			0.804107					1.12215		-1.19206
			Glyma.13G314100		Polynucleotidyl transferase, ribonuclease H-like superfamily protein		1.01005			1.04583	1.24733		-1.34102		1.06779		-1.03873
			Glyma.04G038800		Vacuolar import/degradation, Vid27-related protein		1.3304				0.871469		0.787011						-0.795591
			Glyma.11G029000	ACR8	ACT domain repeat 8		1.34867			0.777873	0.823786						0.846958		-0.907527
			Glyma.11G243000		beta-1,4-N-acetylglucosaminyltransferase family protein		1.03144			0.998157	1.3973		-1.31545		0.833461		-1.25797
			Glyma.01G083000		Regulator of Vps4 activity in the MVB pathway protein	0.971431					1.14243			0.819209		-0.845562	-1.33667
			Glyma.08G196600				1.08921			0.90063	1.16535		-1.20344		0.967606		-1.22521
			Glyma.19G136100	GPDHC1	6-phosphogluconate dehydrogenase family protein	0.933845					0.923347				1.04484		-0.830855
			Glyma.08G011300	ATWRKY75,WRKY75	WRKY DNA-binding protein 75	0.858759				0.950869					1.08521		-1.06674
			Glyma.14G016300	ATSZF1,SZF1	salt-inducible zinc finger 1		1.18422			1.11694	1.32047		-1.59515		0.840203		-1.61922
			Glyma.12G060700		zinc finger (C3HC4-type RING finger) family protein		1.22439			1.20636	1.45496		-2.10074		1.04496		-1.67257
			Glyma.13G127300	KAM1,MUR3	Exostosin family protein		0.754145				1.26709				0.776747		-0.951617
			Glyma.13G112400		Integrase-type DNA-binding superfamily protein		1.47368			1.47539	2.66756	-1.08057	-3.45478		1.68576		-3.19631
			Glyma.13G095700				0.850272			0.965307	1.30755		-1.50972		1.13987		-1.67945
			Glyma.15G211500		Kunitz family trypsin and protease inhibitor protein		1.20344		-1.20169						2.58593			-1.50039	1.38455
			Glyma.17G065000	XTH23,XTR6	xyloglucan endotransglycosylase 6		1.69538			1.60247	1.72994	-1.10878	-2.361		1.02901		-2.05504
			Glyma.18G280900	AOC4	allene oxide cyclase 4	0.970646					0.766925			0.831485		-1.59078
			Glyma.16G189000		Arabidopsis thaliana protein of unknown function (DUF821)	1.36321						1.19998				-2.31269
			Glyma.20G220900		RmlC-like cupins superfamily protein		0.901949	-1.16299	-1.68047	0.781458	1.07578			1.38895	1.21892	-0.81755
			Glyma.11G230300	ATCRR3,CCR3	CRINKLY4 related 3		1.1851			1.32831	1.24098	-0.817126	-1.88099		1.44121		-1.53958
			Glyma.11G055100	MAPKKK21	mitogen-activated protein kinase kinase kinase 21		0.849112			1.02782	1.17036	-0.892158	-2.13683	0.83861	1.61201		-2.28158
			Glyma.13G051600	CYP79B2	cytochrome P450, family 79, subfamily B, polypeptide 2	1.37685					1.02048					-1.9105	-1.25866		1.00183
			Glyma.01G020900	ATCAD7,CAD7,ELI3,ELI3-1	elicitor-activated gene 3-1	1.08412								1.29546			-1.48907
			Glyma.10G010300	AtMYB78,MYB78	myb domain protein 78	0.753037					0.871877				0.754008		-0.862259
			Glyma.04G092900		sequence-specific DNA binding transcription factors;transcription regulators	0.768411					0.819831			0.773716		-1.37621
			Glyma.10G272000		Core-2/I-branching beta-1,6-N-acetylglucosaminyltransferase family protein		1.10104			1.2082	1.45825	-1.12398	-1.80768		1.43824		-2.03475
			Glyma.20G011000		2-oxoglutarate (2OG) and Fe(II)-dependent oxygenase superfamily protein	1.29006							0.966254			-1.65282
			Glyma.02G228100	ASN1,AT-ASN1,DIN6	glutamine-dependent asparagine synthase 1		2.22188										0.861841	-1.99975
			Glyma.20G129400	EDA9	D-3-phosphoglycerate dehydrogenase		1.28169								0.909962	-0.914808
			Glyma.15G093100	JAZ8,TIFY5A	jasmonate-zim-domain protein 8	1.30418								0.872642		-1.18075	-1.70204		1.03947
			Glyma.12G114300		basic helix-loop-helix (bHLH) DNA-binding superfamily protein	1.19324									0.923627		-1.17397
			Glyma.06G216500		early nodulin-related		1.16292	-1.39322	-1.40892	1.30351	1.28589				1.03149	-1.14086
			Glyma.17G138500	ATBETAFRUCT4,VAC-INV	Glycosyl hydrolases family 32 protein	0.981199			-1.19272		1.24215			0.905297		-1.82704	-1.28451
			Glyma.09G004900		F-box family protein with a domain of unknown function (DUF295)	0.99407									0.923162		-1.96117
			Glyma.01G210400		Lactate/malate dehydrogenase family protein		1.13394								0.772429			-0.819136
			Glyma.14G086300		N-terminal nucleophile aminohydrolases (Ntn hydrolases) superfamily protein	0.836626					0.967012					-0.946095	-0.893442	0.884758
			Glyma.13G239200		Protein of unknown function (DUF2921)		0.804942							0.970736			-1.03741
			Glyma.13G251600		CAP (Cysteine-rich secretory proteins, Antigen 5, and Pathogenesis-related 1 protein) superfamily protein	0.994547									0.780276	-1.36947
			Glyma.17G012300	sks4	SKU5 similar 4		0.796163								0.978251	-0.782452
			Glyma.03G157700		ATPase E1-E2 type family protein / haloacid dehalogenase-like hydrolase family protein		0.808917			0.891748	0.984987		-1.74858		0.814247		-1.47477
			Glyma.08G153700			0.934017								0.815818			-1.25807
			Glyma.02G228200		Protein phosphatase 2C family protein		1.39348			1.08308	1.40696	-1.12626	-1.99021		0.971358		-2.15075
			Glyma.09G004400	APR3,ATAPR3,PRH-26,PRH26	APS reductase 3	0.813493								0.868139		-0.787562	-1.3361	1.09579	1.21757
			Glyma.15G252200	ATGSTU19,GST8,GSTU19	glutathione S-transferase TAU 19	0.916289									0.765171		-1.08344
			Glyma.12G031300		Major facilitator superfamily protein		0.856678						0.787878					-0.853761
			Glyma.03G098600	AER,AT-AER	alkenal reductase	1.64041										-1.22012	-1.87158		0.991846
			Glyma.04G251400		Integrase-type DNA-binding superfamily protein		0.775773			0.798329	1.2137		-1.1651			0.809168	-1.06866
			Glyma.15G057300				0.782102		-1.48456		0.919259			1.38082		-0.784322
2OG			Glyma.15G109500		F-box family protein with a domain of unknown function (DUF295)		1.48474				1.06196		-1.92674		0.965918		-1.80116	-0.899456
			Glyma.08G069200				0.848552		-1.49791		0.855655			1.34028		-0.909175
			Glyma.03G015800	BAL,BAP2	BON association protein 2		1.21605			0.820773	1.11752	-0.940996	-1.74294		0.960373		-1.29286
			Glyma.02G274400		Late embryogenesis abundant (LEA) hydroxyproline-rich glycoprotein family		0.903255			0.956327	1.38086	-0.754323	-1.93893		0.833916		-1.531
			Glyma.11G157200	CML37,CML39	calmodulin like 37		0.989235			0.786175	1.10338	-0.817869	-2.71505	0.965924	1.06351	0.848018	-2.76776
			Glyma.14G185100	bHLH093	beta HLH protein 93		1.29602										0.813054		-1.17519
			Glyma.03G174300	ATEXO70H4,EXO70H4	exocyst subunit exo70 family protein H4		1.27105			0.947762	1.44298	-1.1731	-2.51661		1.30253		-2.0399
			Glyma.11G038600	JAZ1,TIFY10A	jasmonate-zim-domain protein 1	1.15755										-1.23814			0.887297
			Glyma.01G014000	ATCSLD3,CSLD3,KJK	cellulose synthase-like D3		1.13845				1.11094	-0.855072	-1.14146		0.87654		-1.63019
			Glyma.03G160400				1.19047						-1.49438		1.22143		-1.83414
			Glyma.12G061900	ATGRAS2,GRAS2,SCL14	SCARECROW-like 14		0.814194			0.948863	0.951136	-0.920115	-1.7452		0.772243		-1.28691
			Glyma.06G145300		Peroxidase superfamily protein	0.766334										-1.19796	-1.07656		0.825663
			Glyma.02G284800		Eukaryotic aspartyl protease family protein		0.884913			0.874374	1.21879	-0.877395	-2.49351		1.11219		-2.5156
			Glyma.02G151900			0.908774							0.905016	-1.14731
			Glyma.13G283600	PBP1	pinoid-binding protein 1		0.761385			0.855555	1.23567	-1.06647	-2.24182		0.936577		-1.93155
			Glyma.01G010500	RPM1,RPS3	NB-ARC domain-containing disease resistance protein		0.899181				1.14272	-0.837764	-1.58736		0.831384		-1.86382
			Glyma.09G004800		F-box family protein with a domain of unknown function (DUF295)		1.23848						-1.68399		0.826249		-1.81012	-0.927095
			Glyma.02G242900	ATCMPG1,CMPG1	CYS, MET, PRO, and GLY protein 1		1.10094						-1.71964		0.783842		-1.49565
			Glyma.17G011800		F-box family protein with a domain of unknown function (DUF295)		0.982797						-0.915793			1.022
			Glyma.04G136200	CML41	calmodulin-like 41		1.0635			0.92285	1.28771	-1.13568	-3.13616		0.988096		-2.9982
			Glyma.16G043200	anac047,NAC047	NAC domain containing protein 47		0.943362							-0.956951			0.757052
			Glyma.08G091400	GAD,GAD1	glutamate decarboxylase		0.929872					-1.1988	-0.965747		0.85313		-1.29296
			Glyma.08G066200		Concanavalin A-like lectin protein kinase family protein		1.55018					-1.4423	-1.7072		1.19765		-1.81212
			Glyma.13G219100	JAZ8,TIFY5A	jasmonate-zim-domain protein 8	0.763123						-0.944147	-1.06299	0.76596			-1.83046		0.893391
			Glyma.10G052500		Protein kinase superfamily protein		0.764768				0.83236	-1.30064	-1.67425		0.839047		-1.80623
			Glyma.08G176300	ATNCED3,NCED3,SIS7,STO1	nine-cis-epoxycarotenoid dioxygenase 3		1.25228		-1.45226			-1.19286			0.826627
			Glyma.11G129700	BGLU13	beta glucosidase 13		0.851541			0.775153		-0.993659	-2.39234		1.07724	0.935163	-2.4444
			Glyma.06G068000				0.867843					-1.26218	-1.38413		1.00095		-1.41016
			Glyma.07G106000		ARM repeat superfamily protein		0.817983				0.885451	-0.938702	-2.64789		0.943338		-2.90758
			Glyma.15G026500	ATLOX1,LOX1	lipoxygenase 1	0.791824		-2.1329	-0.938345			1.12716				-2.92932	-0.991331
			Glyma.13G239100	ATUBC24,PHO2,UBC24	phosphate 2		0.787177				-1.22122			-1.04801		0.881227			-1.1788
			Glyma.03G016400	BAL,BAP2	BON association protein 2		0.854476				1.30023	-1.46137	-3.38672		1.20227		-3.08801
Network member	Set Names	No. elements	Elements	A.t. gene name	Description	1 Fe 083	1 Fe 454	1 Fe 2.5 Bic 083	1 Fe 5 Bic 083	1 Fe 2.5 Bic 454	1 Fe 5 Bic 454	20 Fe 2.5 Bic 083	20 Fe 5 Bic 083	20 Fe 2.5 Bic 454	20 Fe 5 Bic 454	1 Fe 2.5 Bic 083	1 Fe 5 Bic 083	1 Fe 2.5 Bic 454	1 Fe 5 Bic 454
	BicDn BicUp FeDn	221	Glyma.15G115300		Cystatin/monellin superfamily protein	-7.68121			-7.53038				-7.28168			7.64212
			Glyma.10G168900		RmlC-like cupins superfamily protein	-4.09183				-0.973418	-3.0249	-2.80892	-1.44187	-2.58937	-1.31757	5.70619	2.64659
			Glyma.03G205400		alpha/beta-Hydrolases superfamily protein	-3.67726	-3.32978			-1.99267	-2.23191	-1.83136	-1.7845		-2.84073	4.35055
			Glyma.02G135100		Peroxidase superfamily protein	-3.49691				0.897111		-2.05219	-1.00781			4.45121	2.48429
			Glyma.07G088200	SULTR3;5	sulfate transporter 3;5	-3.42527			-2.19302			-3.5995	-3.23207	-1.53092		3.12542
			Glyma.20G186500		myb-like transcription factor family protein	-3.30437				-0.943473	-3.27487	-3.97082	-2.93954	-2.90251	-1.20261	2.77407
			Glyma.01G165400		Pathogenesis-related thaumatin superfamily protein	-2.93567						-0.957799	-1.00374			3.13803	1.9292
			Glyma.05G066600	ATCAT6,CAT6	cationic amino acid transporter 6	-2.77934	-1.56522			-1.70821	-2.64447	-1.89486	-2.44742	-1.13517	-2.19758	2.94704
			Glyma.06G078900			-2.72134	-1.78187				-2.23972	-1.38738		-1.19785	-1.15572	3.58665
			Glyma.09G038600	ATBXL1,BXL1	beta-xylosidase 1	-2.68876	-1.75711			-1.41053	-1.38647		-1.38159	-1.05954	-1.1153	4.07731	1.30096
			Glyma.20G220800		RmlC-like cupins superfamily protein	-2.51791		1.89938			-1.71034	-1.4733		-1.2644	-0.774707	4.41653	1.9539
			Glyma.19G207400		Thioredoxin superfamily protein	-2.50562					-1.91443			-1.0988	-0.995487	3.4196
			Glyma.19G020100	ATVDAC1,VDAC1	voltage dependent anion channel 1	-2.48364			-2.11141				-2.20858			2.94866
			Glyma.13G087800		Phosphoglycerate mutase family protein	-2.36615					-4.66006	-3.03568	-1.58699	-2.95743		3.03853
			Glyma.08G164800		Cation efflux family protein	-2.31898						-1.6019	-1.33824			1.9154
			Glyma.17G011600	SLAH1	SLAC1 homologue 1	-2.30565	-0.90872				-1.22037	-1.76194	-1.10439		-0.949558	2.94843	1.19617
			Glyma.19G102400	CCL	CCR-like	-2.30313	-0.893895			-1.38061	-2.18695	-2.5032	-1.74162	-1.82961	-1.06286	3.06524
			Glyma.17G069500			-2.25828				-0.821578	-1.08679	-1.35236		-1.01386		3.16695	1.78249
			Glyma.13G361700	ATGA3OX1,GA3OX1,GA4	gibberellin 3-oxidase 1	-2.247		-1.1758		-0.849683		-0.762926	-1.02671			1.06904	1.21587
			Glyma.18G251700	DAD1	alpha/beta-Hydrolases superfamily protein	-2.1896				-1.03786	-1.77457	-2.09563	-1.9162		-1.11957	2.36082
			Glyma.09G191200	NYC1	NAD(P)-binding Rossmann-fold superfamily protein	-2.15961						-0.965902	-1.59499			1.06525
			Glyma.14G024400		disease resistance protein (TIR-NBS-LRR class), putative	-2.11707						-1.02583	-1.24558			2.48883	0.867771
			Glyma.06G150300	PSAN	photosystem I reaction center subunit PSI-N, chloroplast, putative / PSI-N, putative (PSAN)	-2.09412				-1.53745	-1.95458	-1.49343	-1.61277	-1.67476	-0.950326	1.34807		-1.17889
			Glyma.02G135200		Peroxidase superfamily protein	-2.0448		1.70995				-2.02441				3.75406
			Glyma.13G084000	GNR1,NIA1,NR1	nitrate reductase 1	-2.03713					-3.16606	-2.62885	-1.62132	-2.36807		2.32822
			Glyma.12G129200		alpha/beta-Hydrolases superfamily protein	-2.01204	-2.12815			-0.942627	-2.02326	-1.20298	-1.40806		-1.21181	2.72516
			Glyma.06G263300			-1.96634	-1.57809			-0.87184	-1.91808				-1.28993	2.11734
			Glyma.16G054700			-1.93589	-1.75698				-1.33683				-1.62838	2.60043	1.08759
			Glyma.03G073500		Bifunctional inhibitor/lipid-transfer protein/seed storage 2S albumin superfamily protein	-1.91663						-0.909257				2.07422	1.62126
			Glyma.10G051500	JKD	C2H2-like zinc finger protein	-1.91338	-1.26897					-1.19415				2.21561	1.40681
			Glyma.11G058100		Peroxidase superfamily protein	-1.86377						-0.938481	-1.2017			1.77243
			Glyma.03G210500		Thioredoxin superfamily protein	-1.85024				-1.56966	-2.8871	-2.21102	-1.71789	-2.02881	-1.67517	2.09095
			Glyma.16G125100	AHK1,ATHK1,HK1	histidine kinase 1	-1.84741						-1.3317				1.34018	1.08964
			Glyma.09G236800		Calcium-binding EF-hand family protein	-1.84431					1.57937	-1.71785	-1.1912		1.14657	2.21139
			Glyma.06G120300		Thiamin diphosphate-binding fold (THDP-binding) superfamily protein	-1.84297				-1.54677	-1.50144	-1.87293	-1.76094	-1.46196	-1.14057	2.38664
			Glyma.15G146000			-1.82589						-1.68552	-1.70584			1.57789
			Glyma.13G171400			-1.79645					-1.201	-2.14435	-1.22224	-1.93205		2.63542
			Glyma.10G217300	ABCG25,ATABCG25	ATP-binding casette family G25	-1.78927				-1.2041	-1.09108				-0.815625	1.46497	0.934752
			Glyma.20G167500			-1.77711				-0.817661	-1.61903	-1.09662			-0.905925	2.44041	0.954159
			Glyma.16G057600	ATCLC-B,CLC-B	chloride channel B	-1.7752	-0.797747								-1.1157	2.32093
			Glyma.16G049000	CCL	CCR-like	-1.6947	-1.62074			-1.40963	-2.31171	-1.63313	-2.01017	-1.45081	-1.3146	1.99494
			Glyma.04G044600	ARA12	Subtilase family protein	-1.67909					-0.764259	-0.805841				1.56462	1.06387
			Glyma.14G057700		HXXXD-type acyl-transferase family protein	-1.67223	-1.92913			-1.93123	-2.28915			-0.894322	-1.7114	1.69393	1.26082
			Glyma.15G169100	XTH23,XTR6	xyloglucan endotransglycosylase 6	-1.67039						-1.06617				2.25785	0.922622		-1.05669
			Glyma.15G023800	BGAL1	beta galactosidase 1	-1.67019	-0.899675			-1.68601	-1.35617	-1.82075	-1.48475	-0.865813	-1.11984	1.33012		-0.786332
			Glyma.11G167200	ATEOL1,ETO1	tetratricopeptide repeat (TPR)-containing protein	-1.63871	-0.786571					-0.953802				1.67112	1.02365
			Glyma.08G321100		Eukaryotic aspartyl protease family protein	-1.63551	-1.26963			-0.850793	-1.33763		-1.01043		-0.890504	2.61861
			Glyma.03G029900	CYP71B36	cytochrome P450, family 71, subfamily B, polypeptide 36	-1.6312			1.53244		-1.84577	-2.26557				2.98821
			Glyma.12G032000	AAP2	amino acid permease 2	-1.61797	-1.96293			-1.41917	-2.585			-1.04542	-2.00561	2.68582
			Glyma.18G190000		Bifunctional inhibitor/lipid-transfer protein/seed storage 2S albumin superfamily protein	-1.57207					-0.780307			-0.905246		1.4833	1.30634
			Glyma.08G146600		RING/U-box superfamily protein	-1.56444	-1.4474				-1.25495				-0.818291	2.1323	1.66948	1.00307
			Glyma.05G202700		Nodulin MtN3 family protein	-1.56148	-3.77278			-1.49664	-1.76206	-1.95974	-1.40162	-1.56694	-1.94323	2.64857		2.27639
			Glyma.11G170300	ASN1,AT-ASN1,DIN6	glutamine-dependent asparagine synthase 1	-1.55433					-1.31477	-1.40057	-0.984471	-1.04285		1.76956
			Glyma.15G054500	AtUGT85A2,UGT85A2	UDP-glucosyl transferase 85A2	-1.53195	-1.35919			-0.986111	-0.752379		-1.34595		-0.970727	1.85713
			Glyma.14G087500	ARA12	Subtilase family protein	-1.52716	-1.74802			-1.35285	-1.55786	-0.9475	-1.12803		-1.3286	1.77473
			Glyma.17G128000	MLS	malate synthase	-1.52693				-1.28478	-1.40719	-2.16619	-1.79923	-1.22457	-1.03076	1.60939		-1.28799
			Glyma.11G061300	MSP-1,OE33,OEE1,OEE33,PSBO-1,PSBO1	PS II oxygen-evolving complex 1	-1.50872				-1.04854	-1.26985	-0.923281	-1.27386	-0.886407		1.37235
			Glyma.08G272600	BOU	Mitochondrial substrate carrier family protein	-1.50782						-1.27321	-1.00413			1.23211
			Glyma.07G155200	ATFER1,FER1	ferretin 1	-1.50699	-1.35527	-1.35568	-1.88953	-0.970208	-1.1711	-0.97568					0.86645
			Glyma.01G106500			-1.50578					-0.974186	-1.49363	-1.16811			1.23772
			Glyma.15G186100		Cytidine/deoxycytidylate deaminase family protein	-1.49289	-0.911646				-1.11048	-1.30633	-1.06012	-1.2755	-0.847969	1.72335
			Glyma.15G236100		Major facilitator superfamily protein	-1.47604	-1.02845				-1.12867		-1.01485			1.64032
			Glyma.12G210600	ATPPC2,PPC2	phosphoenolpyruvate carboxylase 2	-1.47481				-1.52824	-1.77118	-1.13793	-1.20038	-1.11562		1.49661		-2.1165	-1.06321
			Glyma.11G239300		Haloacid dehalogenase-like hydrolase (HAD) superfamily protein	-1.47214				-1.42038	-1.93926		-1.24099			1.06744
			Glyma.11G207500	CRK2	cysteine-rich RLK (RECEPTOR-like protein kinase) 2	-1.46488	-1.23351				-1.25612	-1.10865	-1.13479			1.44113
			Glyma.04G227200	RCI3,RCI3A	Peroxidase superfamily protein	-1.4624						-0.870713				0.886919	0.921172
			Glyma.04G206800		SAUR-like auxin-responsive protein family	-1.46201	-1.46651			-1.52933	-2.0976		-0.873314	-0.785674	-1.28662	1.39065
			Glyma.05G218400		Glutaredoxin family protein	-1.45669							-0.904862	-0.796368		2.04922
			Glyma.06G310700		nodulin MtN21 /EamA-like transporter family protein	-1.45555						-1.62775				2.08832	0.910531
2OG			Glyma.09G022800		Peroxidase superfamily protein	-1.45524				-1.06696	-1.03044						1.6512	-0.790841
			Glyma.03G143600		myb-like HTH transcriptional regulator family protein	-1.45481						-1.45443	-1.71872	-1.73304	-1.09703	1.83298
			Glyma.08G151100			-1.42937			-1.45955	2.20017	2.28213	-1.95208	-3.03937			2.65205	-1.61569
			Glyma.15G011500	ATNTT1,NTT1	nucleotide transporter 1	-1.41425					-0.980433	-1.27297	-1.20239			1.15434
			Glyma.20G033700		Uncharacterised protein family (UPF0497)	-1.41323			-1.50962	0.855431	1.07868	-1.03855					0.781803
			Glyma.04G066300	IAA29	indole-3-acetic acid inducible 29	-1.4132			1.47463	-1.07327	-2.14662			-1.49859	-1.44434	2.55968	0.983403
			Glyma.08G211100		Lactoylglutathione lyase / glyoxalase I family protein	-1.40242				-1.67239	-2.20286	-2.06378	-1.69628	-2.22837	-1.07785	1.59663
			Glyma.08G193500	BGAL1	beta galactosidase 1	-1.39538		1.42862		-0.786188	-1.28083	-1.08455	-1.58935			2.82097
			Glyma.04G251000		nodulin MtN21 /EamA-like transporter family protein	-1.38605					-0.817847	-1.13039	-0.77963			1.00758
			Glyma.17G044300	LKR,LKR/SDH,SDH	lysine-ketoglutarate reductase/saccharopine dehydrogenase bifunctional enzyme	-1.38545	-0.815258				-0.950933			-0.796087		2.18429
			Glyma.11G171400	ASN1,AT-ASN1,DIN6	glutamine-dependent asparagine synthase 1	-1.37118					-0.990869	-1.18584	-0.776614			1.83866
			Glyma.02G064100	ATRNS1,RNS1	ribonuclease 1	-1.35937					-0.945802				-0.811701	1.8659	0.79355
			Glyma.15G151600			-1.3577	-1.3861						-1.62396		-0.908486	0.918907
			Glyma.09G062600	XTH23,XTR6	xyloglucan endotransglycosylase 6	-1.35257		1.20195					-2.36255			2.54901	-1.01309
			Glyma.06G013200			-1.34653			-1.51254	-1.22908			-1.72957			1.2307		-0.971884
			Glyma.04G062600		C2H2 and C2HC zinc fingers superfamily protein	-1.34512				-1.0857	-1.21021	-0.877901	-0.775048	-1.16207		1.63272
			Glyma.06G067700	IAA29	indole-3-acetic acid inducible 29	-1.34389	-1.537			-0.875747	-1.71438			-1.08975	-1.24547	2.40789
			Glyma.17G168300		Granulin repeat cysteine protease family protein	-1.34244						-1.1186				1.20214	0.876377
			Glyma.18G231300		AT hook motif DNA-binding family protein	-1.32587							-1.37344			1.34727
			Glyma.11G077800		Pathogenesis-related thaumatin superfamily protein	-1.3208				-1.19713	-1.47484	-0.871584	-0.904988	-0.870747	-0.920176	1.51289
			Glyma.06G103200	ATCRY1,BLU1,CRY1,HY4,OOP2	cryptochrome 1	-1.28904	-0.759789			-1.32391	-1.96504		-1.57276	-1.09533	-1.52256	1.46102
			Glyma.13G093800	ATCOL5,COL5	CONSTANS-like 5	-1.28018	-0.985393			-0.957832	-1.17237	-1.23654	-1.61976			1.51601
			Glyma.05G034500		Gibberellin-regulated family protein	-1.26626	-1.05634			-1.2917	-1.60485	-0.816001	-1.20953	-1.03109	-1.18267	1.41511
			Glyma.02G046600	AHK1,ATHK1,HK1	histidine kinase 1	-1.26528						-1.1274				1.27563
			Glyma.02G059500		PQ-loop repeat family protein / transmembrane family protein	-1.25825					-1.70574	-1.45882	-1.2751	-1.62357		1.79168
			Glyma.13G090700		glycine-rich protein	-1.23636					-1.23909				-0.873697	1.61187
			Glyma.05G019200	CYP78A10	cytochrome P450, family 78, subfamily A, polypeptide 10	-1.2149						-0.824391	-0.81843			1.02066
			Glyma.07G229100	ANAC029,ATNAP,NAP	NAC-like, activated by AP3/PI	-1.2145	-1.10364			-1.10026	-0.988366	-1.98493	-1.94702		-0.874772	1.37084
			Glyma.19G232400		Dormancy/auxin associated family protein	-1.21079						-1.14411				1.595
			Glyma.U039100	HAT22	Homeobox-leucine zipper protein family	-1.20785				-0.889491	-1.26218	-1.05454	-1.16789	-1.07991	-0.830662	1.55942
			Glyma.17G224000		Major facilitator superfamily protein	-1.20561	-1.4076				-1.0143		-1.08603			1.78987
			Glyma.08G258300		Disease resistance-responsive (dirigent-like protein) family protein	-1.19622		-1.0357	-0.982381			-0.833334					0.913371	0.929208
			Glyma.08G203000	AQP1,ATTIP2;1,DELTA-TIP,DELTA-TIP1,TIP2;1	delta tonoplast integral protein	-1.19107				-1.0291	-1.13435	-1.29739		-1.06207	-0.945351	1.04753
			Glyma.02G132100	ATHNIR,NIR,NIR1	nitrite reductase 1	-1.17942				-0.802814	-1.43708	-1.61322		-1.3393		1.52201
			Glyma.01G048800		Glucose-methanol-choline (GMC) oxidoreductase family protein	-1.17858						-1.21398					1.16304
			Glyma.07G032000		Galactose oxidase/kelch repeat superfamily protein	-1.17692				-0.94738	-1.23804	-0.929902		-0.933265	-1.05876	1.6063
			Glyma.15G042100		RmlC-like cupins superfamily protein	-1.17553				-0.806489	-0.882536	-0.81839				0.978155
			Glyma.20G113000		Major facilitator superfamily protein	-1.17415							-0.811803	0.759146
			Glyma.01G161500	ATSEN1,DIN1,SEN1	Rhodanese/Cell cycle control phosphatase superfamily protein	-1.17001				-1.03367	-1.04263	-1.32256	-1.06116	-0.88377	-0.810577	1.31002
			Glyma.16G149300	CYP81D4	cytochrome P450, family 81, subfamily D, polypeptide 4	-1.16523					-1.13025		-0.922786			1.38222
			Glyma.07G139300			-1.16355			1.23037		-1.2461	-1.32135	-1.22095	-1.46726	-1.12421	2.22728
			Glyma.02G264600		HXXXD-type acyl-transferase family protein	-1.15524	-1.08966			-1.1354	-1.97801			-1.1201	-1.23859	1.91432
			Glyma.02G047400		Pathogenesis-related thaumatin superfamily protein	-1.15324								-1.00073		1.61406
			Glyma.02G135800			-1.14471	-1.16353			-1.97431	-2.52126			-0.881008	-1.27132		1.16375
			Glyma.17G092800		Gibberellin-regulated family protein	-1.14301	-0.91561		1.39103	-1.32104	-1.45707		-0.774042	-1.45481	-1.19919	1.70224
			Glyma.11G243300			-1.14127	-1.28689				-1.23457				-1.04199	1.13585
			Glyma.16G217500			-1.14095						-1.04447	-1.0201			1.94924
			Glyma.13G207100			-1.13425					-0.792003	-1.19874	-0.900406			0.816622
			Glyma.19G083200		Uncharacterised protein family (UPF0497)	-1.12941			-1.07009			-1.05728		0.901232
			Glyma.11G071700		P-loop containing nucleoside triphosphate hydrolases superfamily protein	-1.12165						-0.984535	-0.836751			1.14114
			Glyma.12G071100	ATIVD,IVD,IVDH	isovaleryl-CoA-dehydrogenase	-1.11612				-0.923483	-1.02511				-0.87844	1.07459
			Glyma.10G288100		Eukaryotic aspartyl protease family protein	-1.10269	-3.52711								-1.11581		0.879
			Glyma.07G092700	BEE1	BR enhanced expression 1	-1.09865				-1.10078	-1.62131		-0.931944			1.85479
			Glyma.10G166000	THA1	threonine aldolase 1	-1.09271	-0.961344				-0.825159	-1.31672	-1.13227			1.44922
			Glyma.14G201100		O-methyltransferase family protein	-1.09211	-1.23823			-1.06933	-2.06458		-0.994247		-1.26452	1.45725
			Glyma.17G058100			-1.0871					-2.28338	-1.62442		-1.78222	-0.796499	1.03789
			Glyma.09G117900	ATPIN3,PIN3	Auxin efflux carrier family protein	-1.08631	-0.968178			-1.38254	-1.17192		-1.68417		-0.838908	1.41963
			Glyma.18G192000		HSP20-like chaperones superfamily protein	-1.08603	-1.92036								-0.936282	1.53617		1.82984
			Glyma.13G129400	PSAE-2	photosystem I subunit E-2	-1.08562	-1.08544			-0.758147	-1.29533	-1.25406	-1.01428	-0.825434		1.1218
			Glyma.19G146600		myb-like HTH transcriptional regulator family protein	-1.08251					-1.72982	-1.35332		-1.32993		1.79464
			Glyma.15G088000	Hsp70b	heat shock protein 70B	-1.07794	-1.05291					-1.03516	-0.823193			0.914731		1.53713	1.71177
			Glyma.08G019900		Disease resistance-responsive (dirigent-like protein) family protein	-1.0758	-1.28236		-1.03601			-0.864963							1.15922
			Glyma.08G076000		Vacuolar iron transporter (VIT) family protein	-1.06837			-1.48689			-0.986133				1.31533	1.09733
			Glyma.03G202300	BLH1,EDA29	BEL1-like homeodomain 1	-1.06394				-0.892084	-1.13596		-1.18104			0.94621
			Glyma.01G132000	ATWNK5,WNK5,ZIK1	with no lysine (K) kinase 5	-1.04838					-0.770402	-1.04092		-0.777718		1.51374
			Glyma.13G183700	scpl31	serine carboxypeptidase-like 31	-1.04782	-0.883044					-1.19708	-0.903815						1.2018
			Glyma.03G230800		basic helix-loop-helix (bHLH) DNA-binding superfamily protein	-1.04081							-1.04496			1.42623
			Glyma.07G026300		NAD(P)-binding Rossmann-fold superfamily protein	-1.03926					-1.01464	-0.86062				1.43556
			Glyma.09G250800	PSAL	photosystem I subunit l	-1.03538				-1.20785	-1.94598		-1.57451	-1.47734	-0.996969	1.60608
			Glyma.12G186500		Uncharacterised protein family (UPF0497)	-1.03433		-1.31552				-1.05188						1.3061
			Glyma.17G170300	AP2,FL1,FLO2	Integrase-type DNA-binding superfamily protein	-1.02938							-1.04199			1.32825
			Glyma.01G071700	NIK2	NSP-interacting kinase 2	-1.01469	-1.04923						-0.765518			1.10961		1.19093
			Glyma.08G094600	CYP77A5P	cytochrome P450, family 77, subfamily A, polypeptide 5 pseudogene	-1.01015					-1.35311	-1.37484		-1.35231		1.29973
			Glyma.12G040000	ATCLV1,CLV1,FAS3,FLO5	Leucine-rich receptor-like protein kinase family protein	-1.00308					-0.919092		-0.89268			1.16754
			Glyma.05G042200	ATNRT3.1,NRT3.1,WR3	nitrate transmembrane transporters	-0.997327	-1.30345			-0.758756	-1.09646	-0.978689	-0.763374			0.957106
			Glyma.05G204600	ATOSM34,OSM34	osmotin 34	-0.98748		-2.20331	-2.06208						1.24993	-1.22033
			Glyma.16G033900		disease resistance protein (TIR-NBS-LRR class), putative	-0.983624						-1.11982	-1.85606			1.1916
			Glyma.20G148900	HMT3	homocysteine S-methyltransferase 3	-0.981277		1.53418	1.53886					-0.843998		2.51108
			Glyma.06G298400		Wound-responsive family protein	-0.974459								-0.847025			1.3779
			Glyma.16G157300		MATE efflux family protein	-0.968977						-1.09127				1.03273
			Glyma.10G015800			-0.962871							-1.03096			1.15921
			Glyma.17G236800	ARA12	Subtilase family protein	-0.959391							-0.891766			1.00169
			Glyma.14G132900			-0.956399	-0.9186			-0.774691	-0.811328				-0.924452	1.21626
			Glyma.09G261700		Remorin family protein	-0.956253					-0.914501	-0.843643				1.46979
			Glyma.03G060300	LHCB4.2	light harvesting complex photosystem II	-0.955826					-1.29189	-0.963347	-1.29814	-0.960927		0.922938
			Glyma.02G252500			-0.941905		1.52085	1.49953		-1.48049			-1.11556	-1.47414	2.45763
			Glyma.18G158300		Protein of unknown function (DUF760)	-0.938648						-0.925749		-1.21533		1.31434
			Glyma.06G076900	AFR	Galactose oxidase/kelch repeat superfamily protein	-0.938194	-1.17097			-1.33767	-1.37728	-1.13564			-1.12605	1.2513
			Glyma.18G241700	PSAL	photosystem I subunit l	-0.935548				-0.829177	-1.52801		-0.850393	-1.02255	-0.756741	1.48638
			Glyma.02G262500	ATFER4,FER4	ferritin 4	-0.932516			-1.04851	-1.03646	-1.19234			-0.807784		0.76266
			Glyma.01G171900		Glycosyl hydrolase superfamily protein	-0.929914	-1.62089			-1.59725	-1.88579		-1.05965		-1.07966	0.824076
			Glyma.08G032800	ATOXS3,OXS3	oxidative stress 3	-0.924133		1.00334						-1.46364		1.92242	0.881908
			Glyma.02G047000	STR18	sulfurtransferase 18	-0.923842					-0.821325	-0.920675				1.20956
			Glyma.11G038300	AT-EXPR,ATEXLB1,ATEXPR1,ATHEXP BETA 3.1,EXLB1,EXPR	expansin-like B1	-0.912112	-1.47875				-1.33778		-0.922299		-0.790359	1.18562		0.922779
			Glyma.12G100600	CPC	Homeodomain-like superfamily protein	-0.910836	-1.06267				-1.20815			-1.16358		1.52212		1.27599
			Glyma.08G273600		hydroxyproline-rich glycoprotein family protein	-0.896685					-1.48181	-1.38472	-0.874956	-3.0997		1.21455		-0.912518	-1.05711
			Glyma.16G077400			-0.891213	-0.994006					-0.925162	-1.95126			1.2855	-1.06344		1.14231
			Glyma.13G090600		glycine-rich protein	-0.890468	-0.807409				-1.23644		-0.909902			1.02564
			Glyma.09G147200	CBF4,DREB1D	C-repeat-binding factor 4	-0.886055					1.03975	-1.84758	-2.32864	1.25088		1.06671	-1.44613	1.2405
			Glyma.08G034400			-0.88127	-0.983721			-1.08023	-1.56781		-1.06371		-0.998883	1.39642
			Glyma.14G064100			-0.859352	-0.784992				-1.006	-1.00438	-1.02849	-1.29186	-1.40102	1.59308
			Glyma.10G186500	PHT1;7	phosphate transporter 1;7	-0.857175							-0.822508			0.80506
			Glyma.14G206100	RPT2	Phototropic-responsive NPH3 family protein	-0.836428					-0.909007	-0.904174				1.46035
			Glyma.17G124900	ATNRT3.1,NRT3.1,WR3	nitrate transmembrane transporters	-0.819448	-0.97433				-0.788731	-1.06568	-0.818328		-0.826013	1.47417
			Glyma.19G000200	FTRA2	ferredoxin/thioredoxin reductase subunit A (variable subunit) 2	-0.816266							-0.805679			0.972903
			Glyma.09G041500	ATEBP,EBP,ERF72,RAP2.3	ethylene-responsive element binding protein	-0.796552							-0.821284			1.0325
			Glyma.08G074200	J20	DNAJ-like 20	-0.785241					0.844446		-1.48502			0.841393
			Glyma.14G003800			-0.782321							-1.22928			0.984528
			Glyma.07G010400	BGAL1	beta galactosidase 1	-0.782031				-0.808844	-1.1184			-0.800047		0.926918
			Glyma.07G212800	ATHNIR,NIR,NIR1	nitrite reductase 1	-0.780934					-1.22695	-1.14956		-1.24339		1.62984
			Glyma.07G248400	ATFPF1,FPF1	flowering promoting factor 1	-0.777252					-1.21782		-0.776947			1.28258
			Glyma.12G201000		Wound-responsive family protein	-0.757316	-1.19795			-0.855537	-0.950923				-0.820982		0.934987
			Glyma.10G127500		Disease resistance-responsive (dirigent-like protein) family protein	-0.755119		-0.981146	-1.00099			-0.7997						0.953633
			Glyma.13G301200		Wound-responsive family protein	-0.75279	-1.49662			-1.22081	-1.04356				-1.06638		0.889665
			Glyma.06G287000	GRX480,roxy19	Thioredoxin superfamily protein	-0.750541				0.77987	1.28608	-0.870435	-1.25604		1.06879
			Glyma.06G176100	CYP71A22	cytochrome P450, family 71, subfamily A, polypeptide 22		-2.14247			-1.76997	-2.11865				-1.9069	1.36287
			Glyma.19G199900		Aluminium activated malate transporter family protein		-2.13973			-2.137	-3.03698			-1.93786	-1.38543	1.93893
			Glyma.08G010000		Nodulin MtN3 family protein		-1.97081			-0.896561	-1.00329				-1.63704	1.51134
			Glyma.17G243000	BKI1	BRI1 kinase inhibitor 1		-1.66394			-1.5456	-2.18059				-1.61487	1.53611
			Glyma.02G154500				-1.60893			-1.33697	-2.36801				-1.66064	1.35858
			Glyma.08G013100		Protein of unknown function (DUF567)		-1.56198		-1.3272			-1.07916	-1.2406	-0.754462			-1.11703	1.07106
			Glyma.09G036600				-1.5456		1.45323		-1.4586				-1.73123	2.05871
			Glyma.09G061500	PIRL6	plant intracellular ras group-related LRR 6		-1.43512			-1.41919	-0.88268		1.1867		-1.12202	1.26828	1.07211
			Glyma.04G089000	ZF14	MATE efflux family protein		-1.4054			-2.0281	-2.00788			-1.68998	-1.86121	1.88312
			Glyma.17G147600	AT-EXPR,ATEXLB1,ATEXPR1,ATHEXP BETA 3.1,EXLB1,EXPR	expansin-like B1		-1.37775			-1.36227	-1.48444	-1.0871	-1.22089	-1.17746	-0.928201	0.942918
			Glyma.06G310100		alpha/beta-Hydrolases superfamily protein		-1.34442				-0.835026		-1.20745				-0.823035		1.22776
			Glyma.15G194600	ATINT2,INT2	inositol transporter 2		-1.25776			-1.58	-2.76662			-0.899702	-1.18751	1.52574
			Glyma.19G202900		alpha/beta-Hydrolases superfamily protein		-1.25239				-1.33866				-0.798098	1.12334
			Glyma.05G064200	PLA-I{beta]2	alpha/beta-Hydrolases superfamily protein		-1.24813			-0.779954		-1.00422	-1.60184				-1.90119		1.00048
			Glyma.17G234000				-1.243			-1.29197	-1.81342				-1.18732		1.37182
			Glyma.03G162700	ATERF15,ERF15	ethylene-responsive element binding factor 15		-1.20989				-1.13734		-1.35027	-1.03628		1.69546
			Glyma.04G058100		HXXXD-type acyl-transferase family protein		-1.20495							1.06843			-0.88501	1.67252
			Glyma.02G205300				-1.17276			-2.20566	-2.19305	-1.64817	-1.94851	-2.25665	-2.0716	1.69625
			Glyma.11G122600	ATCOR413-PM2,COR413-PM2	cold-regulated 413-plasma membrane 2		-1.15852			-1.10538	-2.05007			-0.908114	-1.18281	1.12133
			Glyma.02G039400		Phototropic-responsive NPH3 family protein		-1.14817			-0.935656	-1.08176				-1.01669	1.41915
			Glyma.19G054400		Ubiquitin-like superfamily protein		-1.13916				-0.776921		0.925526		-0.821537		1.85204
			Glyma.04G101500	ATCRY1,BLU1,CRY1,HY4,OOP2	cryptochrome 1		-1.1258		1.26027	-1.68063	-1.86708			-1.1254	-1.25334	1.67911
			Glyma.15G236200	ARR8,ATRR3,RR3	response regulator 3		-1.054			-0.952515	-1.46819			-0.974153	-0.884476	1.05165	1.32128
			Glyma.20G237200		Dormancy/auxin associated family protein		-1.04017			-1.00748	-1.21718				-0.894589	1.28741
			Glyma.04G231400	ATHB-7,ATHB7,HB-7	homeobox 7		-0.992384			-1.11343	-1.83967				-0.906965	1.61687
			Glyma.11G194100	AtMYB36,MYB36	myb domain protein 36		-0.990212				-1.62056	1.31862			-0.850442
			Glyma.04G040900	WOX4	WUSCHEL related homeobox 4		-0.988491			-1.38788	-1.42687			-0.761529		0.961013
			Glyma.U009200	BLH1,EDA29	BEL1-like homeodomain 1		-0.984476			-1.32182	-2.10957			-0.815651	-0.91275	1.12125
			Glyma.17G155900		basic helix-loop-helix (bHLH) DNA-binding superfamily protein		-0.978998						0.76405		-0.89987	-1.0943
			Glyma.15G105500				-0.972418				-1.0277	-1.0457	-1.22423		-0.778716	0.776525	-0.797584
			Glyma.02G024400		Protein kinase superfamily protein		-0.948196						-0.879115			1.03013
			Glyma.13G319000	ADT6	arogenate dehydratase 6		-0.921745						-1.06124				-1.08752		1.0668
			Glyma.01G114900		alpha 1,4-glycosyltransferase family protein		-0.908139			-1.15723	-0.770093				-0.836674		1.09177
			Glyma.03G112700	ATERF13,EREBP,ERF13	ethylene-responsive element binding factor 13		-0.887503										-0.900383		1.25053
			Glyma.12G119200	GRX480,roxy19	Thioredoxin superfamily protein		-0.866874						-0.844634					1.01621	0.785144
			Glyma.05G196400		Leucine-rich repeat protein kinase family protein		-0.850404				-1.24186	-1.03391			-0.91713	0.771777
			Glyma.14G111400		Plant protein of unknown function (DUF868)		-0.769229	1.30629			-0.828412		-1.08612			1.51524	-0.880575
Network member	Set Names	No. elements	Elements	A.t. gene name	Description	1 Fe 083	1 Fe 454	1 Fe 2.5 Bic 083	1 Fe 5 Bic 083	1 Fe 2.5 Bic 454	1 Fe 5 Bic 454	20 Fe 2.5 Bic 083	20 Fe 5 Bic 083	20 Fe 2.5 Bic 454	20 Fe 5 Bic 454	1 Fe 2.5 Bic 083	1 Fe 5 Bic 083	1 Fe 2.5 Bic 454	1 Fe 5 Bic 454
	BicUp FeDn FeUp	9	Glyma.14G012800	ATCSLE1,CSLE1	cellulose synthase like E1	-0.950321	1.09416			0.914449					1.16637		0.940659
			Glyma.02G218200		Zinc finger (C3HC4-type RING finger) family protein	-1.44586	1.15906			0.785884						1.72932	0.896466
			Glyma.10G118900		Integrase-type DNA-binding superfamily protein	-0.809112	0.750611									0.972079	0.759482
			Glyma.06G299000		Wound-responsive family protein	-0.880729	3.5033		-2.01766	3.33254	3.6221				2.70353	1.00013	1.35128
			Glyma.02G029400		C2H2 and C2HC zinc fingers superfamily protein	0.774701	-1.21307				-0.988008	1.29127	1.27152
			Glyma.07G253500	AtDMP2,DMP2	DUF679 domain membrane protein 2	-0.889978	0.787509								0.789654	1.67204	1.36631
			Glyma.18G026500		2-oxoglutarate (2OG) and Fe(II)-dependent oxygenase superfamily protein	0.766165	-0.83013					0.7787
			Glyma.11G195200	ATNRT2.4,NRT2.4	nitrate transporter 2.4	-1.38371	0.765733							1.3985		0.898518	1.11288
			Glyma.20G150600	ELIP,ELIP1	Chlorophyll A-B binding family protein	-0.832192	0.994008								0.977877
Network member	Set Names	No. elements	Elements	A.t. gene name	Description	1 Fe 083	1 Fe 454	1 Fe 2.5 Bic 083	1 Fe 5 Bic 083	1 Fe 2.5 Bic 454	1 Fe 5 Bic 454	20 Fe 2.5 Bic 083	20 Fe 5 Bic 083	20 Fe 2.5 Bic 454	20 Fe 5 Bic 454	1 Fe 2.5 Bic 083	1 Fe 5 Bic 083	1 Fe 2.5 Bic 454	1 Fe 5 Bic 454
	BicDn FeDn FeUp	9	Glyma.11G222300		NAD(P)-binding Rossmann-fold superfamily protein	-1.25807	1.25623				-1.36737	-1.19787		-1.47579				-1.87297	-0.994547
			Glyma.14G023000	GGR	geranylgeranyl reductase	1.43978	-0.899875			-0.996341						-2.03887	-2.0695
			Glyma.13G308600			0.898673	-0.995059			-0.900302						-1.73775	-1.36486
			Glyma.15G052600		Peroxidase superfamily protein	0.896008	-1.29441			-1.57004	-1.8924				-0.985935		-0.906737
			Glyma.09G076200		Plant invertase/pectin methylesterase inhibitor superfamily	0.974521	-0.783177			-0.988012	-1.05343					-1.89115
			Glyma.09G194800	TINY2	Integrase-type DNA-binding superfamily protein	0.849257	-1.25665			-1.20429	-0.805602					-1.07756	-1.22277
			Glyma.12G065900		Domain of unknown function (DUF966)	0.895907	-1.07575				-1.12305						-0.854649
			Glyma.09G077700			0.930156	-1.02326			-0.943502	-0.883729						-0.788027
			Glyma.19G164600	ATMYB15,ATY19,MYB15	myb domain protein 15	0.800664	-1.0581	1.12118		-1.1022	-1.59692				-0.816968		-1.30934
Network member	Set Names	No. elements	Elements	A.t. gene name	Description	1 Fe 083	1 Fe 454	1 Fe 2.5 Bic 083	1 Fe 5 Bic 083	1 Fe 2.5 Bic 454	1 Fe 5 Bic 454	20 Fe 2.5 Bic 083	20 Fe 5 Bic 083	20 Fe 2.5 Bic 454	20 Fe 5 Bic 454	1 Fe 2.5 Bic 083	1 Fe 5 Bic 083	1 Fe 2.5 Bic 454	1 Fe 5 Bic 454
	BicDn BicUp	260	Glyma.14G053700		Peroxidase superfamily protein			-3.23492	-1.96351							-2.41668	1.17938
			Glyma.02G151700	RCI3,RCI3A	Peroxidase superfamily protein			-1.86852	-1.2983	1.46655	1.58454			1.53591		-1.59869
			Glyma.03G039800		Peroxidase superfamily protein			-1.7566	-1.85268	3.64008	3.8526			3.75832	2.25004	-2.2516		2.67266
			Glyma.07G152000	TBL3	Plant protein of unknown function (DUF828)			-1.74332	-1.3468		1.20396			1.33539		-1.94076
			Glyma.11G238400	AST68,SULTR2;1	slufate transporter 2;1			-1.72923	-2.11072	1.55791	1.50502			2.27214	0.972703	-2.15356	-1.13755	1.90934
			Glyma.07G186100		D-aminoacid aminotransferase-like PLP-dependent enzymes superfamily protein			-1.69143	-1.28637							-1.01038	0.788758
			Glyma.18G059600		Leucine-rich repeat protein kinase family protein			-1.37074						1.36032		-1.44284
			Glyma.02G291200		RING/U-box superfamily protein			-1.23977		1.15811	1.04737				1.24317	-1.01996
			Glyma.12G069400	ATFLA11,FLA11	FASCICLIN-like arabinogalactan-protein 11			-1.23428						0.974623		-1.4834
			Glyma.12G019800		NAD(P)-binding Rossmann-fold superfamily protein			-1.1485			0.807003				0.79821	-1.15099
			Glyma.18G055400		Peroxidase superfamily protein			-1.035	-1.59855	0.805041	1.29978			1.41358		-0.927565		0.989465
			Glyma.03G179900	ATFLA11,FLA11	FASCICLIN-like arabinogalactan-protein 11			-1.02882								-1.42533			0.933481
			Glyma.13G329800					1.0427	1.04859		-1.0575	-1.0154		-0.926436		1.45839
			Glyma.17G036300	ATC/VIF1,C/VIF1	cell wall / vacuolar inhibitor of fructosidase 1			1.07987	0.984451					-1.04299		1.22635			-0.854623
			Glyma.17G036400	ATC/VIF1,C/VIF1	cell wall / vacuolar inhibitor of fructosidase 1			1.08631	1.03746		-0.923117			-0.754273		1.56779
			Glyma.13G267300					1.10249					-1.87575			1.11827	-1.86558
			Glyma.15G074200	ATUBC24,PHO2,UBC24	phosphate 2			1.12513			-1.15042			-0.839144		0.992741			-1.08652
			Glyma.14G022500		GDSL-like Lipase/Acylhydrolase superfamily protein			1.2169				-1.20764	-0.883006			1.22981	-0.875746
			Glyma.13G039800		VQ motif-containing protein			1.23154								1.10294	-0.805915
			Glyma.01G130500		Peroxidase superfamily protein			1.234								0.941903	-1.5325
			Glyma.03G116200	GT72B1,UGT72B1	UDP-Glycosyltransferase superfamily protein			1.33776		1.21466	0.991473						-0.804198	1.36513
			Glyma.11G022800		hydroxyproline-rich glycoprotein family protein			1.37723								0.836471	-1.20307
			Glyma.20G205800		Serine protease inhibitor, potato inhibitor I-type family protein			1.44639	0.979917					-1.16277		1.29285
			Glyma.16G069700		Protein of unknown function (DUF567)			1.53455				1.1682	1.75378	-1.00159			0.810658
			Glyma.09G043400	ATDI21,DI21	drought-induced 21			1.79715	1.43974		-1.60715			-1.26622		1.95121
			Glyma.15G141500					2.37302	2.41449		-1.24901			-1.50332	-1.02851	2.37004
			Glyma.02G016200		Pollen Ole e 1 allergen and extensin family protein				-2.32538	3.63561	4.14771			3.64613	2.05384	-1.84058	-1.27725	3.3998	1.82991
			Glyma.18G025200		Pollen Ole e 1 allergen and extensin family protein				-2.31224	4.15042					2.53756	-2.00739	-1.16411
			Glyma.18G019000	AST68,SULTR2;1	slufate transporter 2;1				-2.21077					1.93973		-1.74293
			Glyma.04G194800	CML38	calmodulin-like 38				-1.58932				-1.87874	0.766536			-1.46275
			Glyma.17G104600						-1.55708			-1.53518	-1.76583	0.973928			-1.8372
			Glyma.18G050800	RPT2	Phototropic-responsive NPH3 family protein				1.09345		-0.92781			-0.758116		1.18265
			Glyma.18G263600		Protein of unknown function (DUF179)				1.19725		-1.11324			-0.771581		1.3861
			Glyma.11G106300		Major facilitator superfamily protein				1.30652		-1.45672			-0.923208		1.69958
			Glyma.13G046200		Ribulose bisphosphate carboxylase (small chain) family protein				1.77538	-1.87727	-1.75819			-1.11355		1.03656	-1.04471	-1.80985
			Glyma.11G224800						1.96261		-1.10744			-1.56415	-0.951413	1.47642
			Glyma.20G203800	ATPRP1,PRP1,RHS7	proline-rich protein 1					-2.41938	-2.49851	1.05614		-2.04767	-1.93931		-0.803706	-1.82166
			Glyma.14G044400	AtRLP6,RLP6	receptor like protein 6					-1.59947	-1.88279	-0.917575	-0.941162	-1.09937		6.279	4.75089	-1.2069
			Glyma.07G250500		Thioredoxin superfamily protein					-1.46778	-2.32699			-1.09948	-1.8285	1.63132
			Glyma.01G225000		Integrase-type DNA-binding superfamily protein					-1.20876		-1.72712	-2.24541			1.10438
			Glyma.18G210500	PYD4	PYRIMIDINE 4					-1.08288			-1.42735		-1.04591	1.22089
			Glyma.14G031800	OE23,OEE2,PSBP-1,PSII-P	photosystem II subunit P-1					-0.884729	-1.02385		-1.27502	-1.32315		1.12664
			Glyma.20G155500		MATE efflux family protein					-0.884497	-0.947775			-1.17875		1.29047		-0.799396
			Glyma.03G219400	CP12,CP12-2	CP12 domain-containing protein 2					-0.858002	-1.18618		-1.33485	-0.863675		1.61276
			Glyma.13G245600		Protein of unknown function (DUF761)					-0.845076		-1.26585	-1.85945			0.86355	-1.47964
			Glyma.06G262100	ARK3,RK3	receptor kinase 3					-0.83913	-1.26827				-0.879271	1.29525
			Glyma.02G034000	ALDH2B,ALDH2B7	aldehyde dehydrogenase 2B7					-0.818318	-1.2969		-0.954148			0.930205
			Glyma.04G180400	ATRD22,RD22	BURP domain-containing protein					-0.792276		0.808415		-0.99426	-0.939476	-1.11816		-0.997657	-1.13599
			Glyma.13G015700							-0.787113			0.993055	-0.95618
			Glyma.10G239000		MATE efflux family protein					-0.78284	-0.921356	-0.977027	-1.3653	-0.85366		0.838444	-1.09164
			Glyma.07G213100	ABF1	abscisic acid responsive element-binding factor 1					-0.77499	-1.05219				-0.795968	1.31637
			Glyma.03G262300	LHCA2	photosystem I light harvesting complex gene 2					-0.750361	-1.00861		-1.04622			1.06705
			Glyma.05G175800							0.757413			-1.24629		0.793742		-0.899404
			Glyma.01G101100		Protein of unknown function (DUF668)					0.790443			-2.22535	0.956364				1.28752
			Glyma.12G022700	anac036,NAC036	NAC domain containing protein 36					0.811092	0.862346	-1.00339	-1.06629		0.968656		-0.935272
			Glyma.02G195400	AT-SYR1,ATSYP121,ATSYR1,PEN1,SYP121,SYR1	syntaxin of plants 121					0.831162	1.00089		-1.30777		0.775142		-1.54269
			Glyma.12G217500		Calcium-binding EF-hand family protein					0.832624	0.953552	-1.39236	-1.93478		0.979616		-1.28515
			Glyma.13G054300	FER	Malectin/receptor-like protein kinase family protein					0.867099	0.816948	-1.12019	-1.93951		0.895965	0.768292	-1.51815
			Glyma.14G068400		Calcium-dependent lipid-binding (CaLB domain) family protein					0.870566		-1.42164	-1.85274		1.25295		-1.77913
			Glyma.03G028600	UNE11	Plant invertase/pectin methylesterase inhibitor superfamily protein					0.878539	1.04657		0.846755			-1.67257
			Glyma.12G002400	CCR4	CRINKLY4 related 4					0.88465	1.25642	-1.59362	-3.23695		0.983024		-3.14102
			Glyma.10G265400	RPI2	ribose-5-phosphate isomerase 2					0.891232	1.25669		-1.14601				-1.64493	0.793979
			Glyma.04G190400	EVR,SOBIR1	Leucine-rich repeat protein kinase family protein					0.920957	0.827269		-1.86148	0.928107	1.12548		-1.41288
			Glyma.05G139500		Protein kinase superfamily protein					0.921811	1.14852				0.982204		-1.07009
			Glyma.02G005600	ATMYB15,ATY19,MYB15	myb domain protein 15					0.926916					0.952028		-1.10595
			Glyma.08G080500		FAD-binding Berberine family protein					0.954868	1.4627			0.767507		-1.06029
			Glyma.13G088100	RAP2.4	related to AP2 4					0.959504	0.839952			0.808051			-0.972305
			Glyma.06G107800	SHM7	serine hydroxymethyltransferase 7					0.96982	1.20552			1.2533	1.24512		-0.780604
			Glyma.13G225900	ATPUB17,PUB17	plant U-box 17					1.01277	1.25111	-1.059	-2.2489		0.822311		-2.0596
			Glyma.19G016100	GATL9,LGT8	glucosyl transferase family 8					1.07028	1.57761		-0.81643		1.07591		-0.936268
			Glyma.03G038700		Peroxidase superfamily protein					1.07682			-0.814077		1.07036	1.49455
			Glyma.10G134700		HAD superfamily, subfamily IIIB acid phosphatase					1.09743	1.25594			0.948091	0.9004	-1.37992
			Glyma.18G014100		beta-1,4-N-acetylglucosaminyltransferase family protein					1.12055	1.37224	-1.05801	-1.24387	0.803305	0.815527		-1.30282
			Glyma.14G176300	EXO	Phosphate-responsive 1 family protein					1.15218	1.62264		-1.30487	1.02662	0.885563		-1.35042
			Glyma.06G300200	ATMYB14,MYB14,MYB14AT	myb domain protein 14					1.18872	1.2959	-1.10812	-1.87641		1.14214		-1.57863	1.07255	1.03324
			Glyma.17G130900	IQD22	IQ-domain 22					1.19604	1.41641				1.16133	-1.33964
			Glyma.09G039900	ATSEB1,COBL7,SEB1	COBRA-like protein-7 precursor					1.2067	1.29449		-0.983788		1.67554		-1.63987		1.19444
			Glyma.04G147600	ATSPX2,SPX2	SPX domain gene 2					1.20914	1.91689				1.3449	-1.53163
			Glyma.20G030600							1.27637	1.30424	-0.884767	-2.32719		1.19866		-1.75269
			Glyma.18G127400	ATH2,ATTRX2,ATTRXH2,TRX2,TRXH2	thioredoxin 2					1.33531	1.51638			1.50304	1.6339	-0.902182
			Glyma.03G249100							1.3754	1.04848				1.50541		-0.850487
			Glyma.03G038500		Peroxidase superfamily protein					1.52812	1.77748				1.53559		-1.02754
			Glyma.10G228200		disease resistance family protein / LRR family protein					1.70315	2.1005	1.24272	1.28043			-1.10743
			Glyma.18G277600	ATGDU2,GDU2	glutamine dumper 2					1.71129	2.67386	1.30869	1.75921		2.40793	-1.2893	0.87432
			Glyma.13G333400		C2H2-type zinc finger family protein					1.83271	1.7191	-1.15985	-1.5075	1.08526	1.0377		-1.6228
			Glyma.06G085000	ATCCD1,ATNCED1,CCD1,NCED1	carotenoid cleavage dioxygenase 1					1.87383	2.57201			1.67195		-1.39105
			Glyma.19G006200		Pectin lyase-like superfamily protein					2.00764	1.73303			1.98746			-1.21341
			Glyma.02G149100	ATGPX4,GPX4	glutathione peroxidase 4					2.0685	2.43359			2.21618	1.59535	-1.31548	-0.818864	2.45693	1.99312
			Glyma.11G253300	AtCYS2,CYS2	PHYTOCYSTATIN 2					2.68306	2.10561						-1.4349	1.63885
			Glyma.10G024600	ATGPX4,GPX4	glutathione peroxidase 4					2.68906	3.07855			2.68188	1.57411	-1.88314		2.50126
			Glyma.20G131700							3.09231	2.71666			1.24778			-1.12288	1.78358
			Glyma.05G040100		NAD(P)-binding Rossmann-fold superfamily protein					3.09596	3.43142				1.21679		-1.59598	2.04953
			Glyma.03G251400	ATPPCK2,PEPCK2,PPCK2	phosphoenolpyruvate carboxylase kinase 2					3.59454	3.80281						-1.28182	1.79352
			Glyma.13G247200	ATM4,ATMYB102,MYB102	MYB-like 102					4.4477	4.34229	1.62994	2.00984				1.0126		-2.4124
			Glyma.06G263100	BGLU41	beta glucosidase 41						-2.13733			-1.82742		1.57386
			Glyma.20G225200	HEL,PR-4,PR4	pathogenesis-related 4						-1.84765				-1.27527	1.64122
			Glyma.09G285700								-1.73184				-1.68204	1.71294
			Glyma.14G216500	STH2	salt tolerance homolog2						-1.52116	-1.317	-1.12379		-1.22366	1.38311
			Glyma.10G021200		Thioredoxin superfamily protein						-1.36575			-1.10932	-0.84845	1.74739
			Glyma.20G205700		Serine protease inhibitor, potato inhibitor I-type family protein						-1.35043			-1.95633		1.99054
			Glyma.04G055300	PSBX	photosystem II subunit X						-1.33995			-1.48703		1.43786
			Glyma.06G050100	ATBCAT-2,BCAT-2	branched-chain amino acid transaminase 2						-1.25737	-1.67806		-0.988733		1.41429
			Glyma.12G154300	ATMT3,MT3	metallothionein 3						-1.14159			-1.09326	-0.776854	0.956545	0.785947
			Glyma.14G188300	LSU3	response to low sulfur 3						-1.12676		-1.47864			1.07225
			Glyma.12G114200		Protein of unknown function (DUF506)						-1.11726				-0.944776	1.74867
			Glyma.14G219600		Pathogenesis-related thaumatin superfamily protein						-1.03324		-1.11887			1.07846	-0.82269
			Glyma.12G231300								-0.979575		-2.23462	-1.14622	0.836139	1.00878	-2.41574
			Glyma.13G267000								-0.910543	-1.12473	-2.43802			1.44762	-2.1052
			Glyma.08G128100	ARPN	plantacyanin						-0.903277			-1.07915		1.34319
			Glyma.03G210200		Thioredoxin superfamily protein						-0.87588			-1.14536	-0.950155	1.17276
			Glyma.16G039200								-0.86515				-1.02813		0.892877
			Glyma.02G087400	RAP2.7,TOE1	related to AP2.7						-0.858588			-0.85141		1.29808
			Glyma.17G256500	ARF5,IAA24,MP	Transcriptional factor B3 family protein / auxin-responsive factor AUX/IAA-related						-0.857149		-2.09888			1.36931	-1.09927
			Glyma.03G253900	AtPP2-B1,PP2-B1	phloem protein 2-B1						-0.851905		-1.02434			0.973364
			Glyma.10G184700		Serine protease inhibitor, potato inhibitor I-type family protein						-0.834264	-0.898403		-1.06217		1.06869
			Glyma.02G275900	CIPK3,SnRK3.17	CBL-interacting protein kinase 3						-0.82504			-1.09586		1.12204
			Glyma.19G212000	ATL5	AtL5						-0.817238				-0.83532		0.835536
			Glyma.05G013700								-0.773257		-0.919959			0.95611	-0.929044
			Glyma.10G204200		myb-like transcription factor family protein						-0.771524			-0.937019		0.781538
			Glyma.01G061100	CYP78A5,KLU	cytochrome P450, family 78, subfamily A, polypeptide 5						0.77457			0.834676		-0.911699
			Glyma.18G203100	TBL3	Plant protein of unknown function (DUF828)						0.79173			1.04404		-1.57538
			Glyma.10G015000								0.793663	-1.20274	-2.33125	0.780183			-2.32223
			Glyma.14G062300	ATLMCO4,IRX12,LAC4,LMCO4	Laccase/Diphenol oxidase family protein						0.812009			1.36458		-1.48872
			Glyma.14G124800		VQ motif-containing protein						0.841183		-0.834905		0.803967	0.984806
			Glyma.06G214800	KCS11	3-ketoacyl-CoA synthase 11						0.859536	-1.10804	-2.37288		0.760973		-2.86477
			Glyma.01G037900	GATL9,LGT8	glucosyl transferase family 8						0.867966		-0.933842	0.923444			-1.02025
			Glyma.08G338100	GT72B1,UGT72B1	UDP-Glycosyltransferase superfamily protein						0.870083				0.755374		-0.795167
			Glyma.13G081700		GRAS family transcription factor						0.898525		0.948391	1.02765		-1.12167	0.900479
			Glyma.05G001500								0.909998		-1.47967		0.892089		-1.66446
			Glyma.05G150100								0.916842	-0.898298	-1.83708			1.12612	-1.26433
			Glyma.02G205800	ATCESA7,CESA7,IRX3,MUR10	Cellulose synthase family protein						0.94299			0.761111		-1.10777
			Glyma.16G199000	CBF4,DREB1D	C-repeat-binding factor 4						0.947325	-2.42288	-2.74272	1.29928	0.974262		-2.07544
			Glyma.U019100	ATFLA11,FLA11	FASCICLIN-like arabinogalactan-protein 11						0.94806			1.1409		-1.3327
			Glyma.03G139900								0.964838			1.0837	0.847247	-1.32665
			Glyma.03G183300		Heavy metal transport/detoxification superfamily protein						0.968579			0.920146	1.16076		-0.921791
			Glyma.07G009700		Late embryogenesis abundant (LEA) hydroxyproline-rich glycoprotein family						0.977288			0.755531		-1.41353
			Glyma.08G106900								0.986341		-1.7655		0.830128		-1.55275
			Glyma.03G016300	BAL,BAP2	BON association protein 2						0.986621	-1.44867	-2.89286		0.952955		-2.64001
			Glyma.14G175100	AtUGT85A3,UGT85A3	UDP-glucosyl transferase 85A3						0.986969	0.976213	1.24413			-0.986395	0.791565
			Glyma.16G131200	CYP84A1,FAH1	ferulic acid 5-hydroxylase 1						0.992336			0.955417		-0.960289
			Glyma.05G161900	FLA12	FASCICLIN-like arabinogalactan-protein 12						1.02153			0.939574		-1.26592
			Glyma.15G040700		C2H2-type zinc finger family protein						1.03503	-1.07018	-2.66877			0.858328	-2.20829
			Glyma.11G096600	anac036,NAC036	NAC domain containing protein 36						1.04022	-1.85939	-1.88102	0.825033	0.851348		-1.53664
			Glyma.01G046300	UGT73B5	UDP-glucosyl transferase 73B5						1.04058	1.25107				-2.14148
			Glyma.01G202200	BAL,BAP2	BON association protein 2						1.04343	-0.776579	-2.43224		0.874644		-2.4708
			Glyma.02G014300								1.06703		-1.72788	1.01811			-1.98358
			Glyma.11G147800	ATFLA11,FLA11	FASCICLIN-like arabinogalactan-protein 11						1.07671			1.11262		-1.09568
			Glyma.06G100900								1.10376		-1.45884		1.13142		-1.34404
			Glyma.08G177200	AGP1,ATAGP1	arabinogalactan protein 1						1.11714		-1.41594	0.767978			-1.9058
			Glyma.02G227500		Mannose-binding lectin superfamily protein						1.12932			0.911652		-0.976235
			Glyma.13G093300	ATGLR2.5,GLR2.5	glutamate receptor 2.5						1.16959				1.61474	-1.53446
			Glyma.06G085800	ATCCD8,CCD8,MAX4	carotenoid cleavage dioxygenase 8						1.26479			1.66056	1.10363	-1.85756
			Glyma.11G040600	BAL,BAP2	BON association protein 2						1.27836		-1.74088		1.12755		-1.64077
			Glyma.04G099200								1.32897				1.39249		-0.98929
			Glyma.15G062300	PR-1-LIKE	pathogenesis-related protein-1-like						1.34335			1.57862		-1.96707
			Glyma.01G082000		DNA glycosylase superfamily protein						1.38196			1.20182		-1.66641
			Glyma.17G047300		Integrase-type DNA-binding superfamily protein						1.60306	-1.28924	-2.81055		1.12005		-2.4761
			Glyma.13G133000		C2H2 and C2HC zinc fingers superfamily protein						1.92946	-1.68437	-2.85967		2.14176		-2.37084
			Glyma.19G098500	SRG3	senescence-related gene 3						2.26364			1.83088	1.77407	-1.39119			1.28113
			Glyma.08G339400								inf		1.00059	inf	inf	-1.44258
			Glyma.01G128100	ATWRKY33,WRKY33	WRKY DNA-binding protein 33							-2.20506	-1.86155			1.19414	-1.62049
			Glyma.13G303400		S-locus lectin protein kinase family protein							-1.05001	-1.1064		1.07547
			Glyma.12G205700	SOM	Zinc finger C-x8-C-x5-C-x3-H type family protein							-0.901823	-1.09627			1.13463		-1.12365
			Glyma.20G143000		Protein of unknown function (DUF3049)							1.17645	1.15475			-1.80315
			Glyma.05G020500		PLC-like phosphodiesterases superfamily protein									0.781168		-0.892319
			Glyma.13G319400										-0.933973					0.855607
			Glyma.08G177100										-1.12145	0.924291			-1.47753
			Glyma.19G087200		Uncharacterised protein family (UPF0041)												-0.7608	1.03462
			Glyma.08G119500	FLA12	FASCICLIN-like arabinogalactan-protein 12									0.810251		-1.27636
			Glyma.11G181200		F-box family protein							-0.920081	-2.09953			0.940636	-1.952
			Glyma.12G238600	DRT100	Leucine-rich repeat (LRR) family protein								0.834626			-0.84624
			Glyma.13G065300									-0.823041	-1.27806			0.964013
			Glyma.03G180000	ATFLA11,FLA11	FASCICLIN-like arabinogalactan-protein 11									0.784664		-1.03142
			Glyma.02G294000		O-Glycosyl hydrolases family 17 protein									0.754059			-0.97973
			Glyma.19G246500									-1.2447	-2.16036		1.04421		-2.02545
			Glyma.18G026900	ATCRR3,CCR3	CRINKLY4 related 3							-0.816345	-1.64336		0.901349	0.7736	-1.49801
			Glyma.18G155100		Auxin-responsive family protein								-0.959479			1.31631
			Glyma.17G014100										-1.08562		0.929002		-1.73093
2OG			Glyma.12G130200	BGLU17	beta glucosidase 17							-1.21822	-1.46577		0.834315		-1.88951
			Glyma.10G158900									1.11177		0.976153		-0.941206
			Glyma.15G223900	ATOPR2,OPR2	12-oxophytodienoate reductase 2										0.782545		-2.19625
			Glyma.08G070300	AGP1,ATAGP1	arabinogalactan protein 1									0.767816			-0.823553
			Glyma.15G101600		F-box and associated interaction domains-containing protein									-0.971862		1.23192	0.779014
			Glyma.03G085900		Protein of unknown function (DUF760)									-0.995731			1.00522
			Glyma.14G174200	ATCRY1,BLU1,CRY1,HY4,OOP2	cryptochrome 1								-1.19539			1.03612
			Glyma.02G043500		F-box family protein with a domain of unknown function (DUF295)							-0.926934	-0.875242			0.794312
			Glyma.02G153100		Thioredoxin superfamily protein										-0.819757	1.68249
			Glyma.05G085700		Protein of unknown function (DUF579)									0.925528		-1.06373
			Glyma.05G057000		Bifunctional inhibitor/lipid-transfer protein/seed storage 2S albumin superfamily protein							0.814227		1.0018		-1.28839
			Glyma.08G070000		2-oxoglutarate (2OG) and Fe(II)-dependent oxygenase superfamily protein								-1.71259			1.54642
			Glyma.02G123800		DNA glycosylase superfamily protein									0.982258		-1.11834
			Glyma.08G169500		NAC (No Apical Meristem) domain transcriptional regulator superfamily protein									-0.947015		1.80118
			Glyma.05G108200	AtbZIP5,bZIP5	basic leucine-zipper 5								-1.20549			1.99277
			Glyma.03G257500		Cytochrome b561/ferric reductase transmembrane with DOMON related domain									0.847268		-0.992887
			Glyma.01G131500	CIPK10,PKS2,SIP1,SNRK3.8	SOS3-interacting protein 1									1.08962			-0.802685
			Glyma.03G204900		VQ motif-containing protein							-1.15972	-2.45737			1.07108	-2.30408
			Glyma.13G070900	ALPHA-DOX1,DIOX1,DOX1,PADOX-1	Peroxidase superfamily protein								-1.28953			1.05179	-1.47078
			Glyma.20G169000		Protein kinase superfamily protein							-0.822805	-1.30671			1.09598	-0.991006
			Glyma.06G142200											1.44507			-1.15067
			Glyma.01G235600	ATOPR2,OPR2	12-oxophytodienoate reductase 2												-0.858552		0.771428
			Glyma.16G062400		DNA-binding storekeeper protein-related								-1.22782		0.874486		-1.28119
			Glyma.17G069200		nodulin MtN21 /EamA-like transporter family protein							-1.64899	-1.13879	-0.932756		1.42222			-1.06603
			Glyma.04G020700										-1.58788		0.819678		-1.50951
			Glyma.12G237400	ATFRD3,FRD3,MAN1	MATE efflux family protein											-3.50675	#NAME?
			Glyma.16G141300		GRAS family transcription factor								-1.03428			0.861005
			Glyma.20G032500		EXS (ERD1/XPR1/SYG1) family protein							1.19005	1.27316			-1.15005	0.963795
			Glyma.13G065200										-1.92104		2.26523
			Glyma.11G129600	BGLU17	beta glucosidase 17							-1.04218	-2.2758			0.895463	-2.17226
			Glyma.17G139500		Bifunctional inhibitor/lipid-transfer protein/seed storage 2S albumin superfamily protein									0.825508		-0.811867
			Glyma.08G030100	ACS7,ATACS7	1-amino-cyclopropane-1-carboxylate synthase 7								-2.1083			0.975266	-2.0938
			Glyma.13G220300		myosin heavy chain-related								1.38713			-2.4417
			Glyma.15G077600											1.30425		-1.71427			1.25669
			Glyma.U008900	RPP13	NB-ARC domain-containing disease resistance protein								-0.875313			1.10375
			Glyma.06G136200	CP5	Polyketide cyclase/dehydrase and lipid transport superfamily protein							-0.985199	-1.07759				-1.40893		0.804455
			Glyma.09G131100		Heavy metal transport/detoxification superfamily protein							-1.15078	-2.34655	0.753919			-1.90806
			Glyma.17G159600		VQ motif-containing protein								-1.31154			1.40244	-0.975718
			Glyma.18G231400											-1.26948		1.63485
			Glyma.06G310800	CYP78A5,KLU	cytochrome P450, family 78, subfamily A, polypeptide 5								-1.06647			0.978831
			Glyma.11G010400	ATCSLD3,CSLD3,KJK	cellulose synthase-like D3									0.766724			-0.859061
			Glyma.16G178500		Heavy metal transport/detoxification superfamily protein							-1.06357	-1.69399			0.85617	-1.11366
			Glyma.03G253200	AtLEA5,SAG21	senescence-associated gene 21								-1.30225			0.815924	-1.18013
			Glyma.09G010700	ATSDAT,ATTDT,TDT	tonoplast dicarboxylate transporter							-1.20203				1.36339
			Glyma.15G041100	ATMYB48,ATMYB48-1,ATMYB48-2,ATMYB48-3,MYB48	myb domain protein 48									-3.24315		2.4796	1.99508
			Glyma.14G002800		VQ motif-containing protein								-1.36341			1.05908	-0.915491
			Glyma.04G018600											0.903151			-1.44236
			Glyma.06G114200		Eukaryotic aspartyl protease family protein							-2.04668	-1.25035		0.787442		-1.57329
			Glyma.13G302500		HXXXD-type acyl-transferase family protein							-0.961266	-1.3897			1.08038	-0.83362
			Glyma.05G161300	ATGSTU7,GST25,GSTU7	glutathione S-transferase tau 7									-1.02814		1.42031
			Glyma.13G023600										0.947208	-0.883435
			Glyma.11G019400	ATPOB1,POB1	POZ/BTB containin G-protein 1									0.940355			-0.847154
			Glyma.20G117000	AtMYB62,BW62B,BW62C,MYB62	myb domain protein 62								1.3179			-1.53542	0.807189
			Glyma.02G248100		Calcium-dependent lipid-binding (CaLB domain) family protein								-0.986296		1.70671		-1.07361		1.77738
			Glyma.17G169200		Protein of unknown function (DUF579)									0.800093		-1.2603
			Glyma.09G109800	ATPA2,PA2	peroxidase 2								-0.863537	1.11947			-1.58893
			Glyma.03G021300		Family of unknown function (DUF716)									0.786669		-0.778474
			Glyma.15G038400		Protein of unknown function (DUF3741)											1.03428	-1.99038
			Glyma.06G303000		Wound-responsive family protein							1.739	2.54338			-2.40347	1.51113
			Glyma.03G146000	WCRKC1	WCRKC thioredoxin 1										-1.06961	1.26331
			Glyma.06G297600		Wound-responsive family protein							1.77252	2.41735			-1.31251	1.37576
			Glyma.07G028700		VQ motif-containing protein									1.15178			-1.11293
			Glyma.19G162100	CYP94B1	cytochrome P450, family 94, subfamily B, polypeptide 1							-1.23272	-2.43739		0.91454		-2.62226
			Glyma.13G013700										1.02086	-0.955854			1.14858
			Glyma.13G020100									1.07952	1.10041	-0.822821
			Glyma.10G251500	THI1,THI4,TZ	thiazole biosynthetic enzyme, chloroplast (ARA6) (THI1) (THI4)								-2.04871			2.17499
			Glyma.10G009400	RCI3,RCI3A	Peroxidase superfamily protein							-1.63589	-2.23495	1.01273	0.879542	0.777947	-1.98299
			Glyma.05G211700	ACS1,AT-ACS1	ACC synthase 1							-1.31144	-2.26824	1.14871			-2.38786		1.31136
			Glyma.04G179300	ATPUB38,PUB38	plant U-box 38								-0.810157			0.907673
			Glyma.16G178400		Heavy metal transport/detoxification superfamily protein								-1.78153	1.15236			-1.25548
			Glyma.04G049300	HAT14	homeobox from Arabidopsis thaliana										-1.60518	2.73237
			Glyma.05G085200		Calcium-binding EF-hand family protein								-0.92879			1.10732
			Glyma.06G064000		Integrase-type DNA-binding superfamily protein								1.2666			-1.12072	0.975633
			Glyma.15G109600		F-box family protein with a domain of unknown function (DUF295)								-2.04661		1.08911		-2.36033
			Glyma.06G053300		Protein of unknown function (DUF3511)									-0.883382		0.793917
			Glyma.13G066100	AATP1	AAA-ATPase 1												-1.01821	1.01664
			Glyma.16G178100		Heavy metal transport/detoxification superfamily protein								-1.45127	1.35244
			Glyma.11G105800		Chaperone DnaJ-domain superfamily protein									-1.12656		0.993194	0.76655
			Glyma.10G179200	EXL5	EXORDIUM like 5								-0.996593			0.877661	-0.872015
			Glyma.14G212400										-1.43974		0.878903		-1.0957
			Glyma.19G254800	AtWRKY41,WRKY41	WRKY family transcription factor							-1.73584	-2.47254		0.887603	0.782582	-2.14654
			Glyma.12G011700	RPP13	NB-ARC domain-containing disease resistance protein								-1.40351		0.910508		-0.823627
Network member	Set Names	No. elements	Elements	A.t. gene name	Description	1 Fe 083	1 Fe 454	1 Fe 2.5 Bic 083	1 Fe 5 Bic 083	1 Fe 2.5 Bic 454	1 Fe 5 Bic 454	20 Fe 2.5 Bic 083	20 Fe 5 Bic 083	20 Fe 2.5 Bic 454	20 Fe 5 Bic 454	1 Fe 2.5 Bic 083	1 Fe 5 Bic 083	1 Fe 2.5 Bic 454	1 Fe 5 Bic 454
	BicUp FeUp	474	Glyma.08G110300	ATCHS,CHS,TT4	Chalcone and stilbene synthase family protein	1.73597										#NAME?	#NAME?
			Glyma.07G067700	ATFRO2,FRD1,FRO2	ferric reduction oxidase 2	5.29007	2.83911	5.52894	3.99911	7.23403	7.18378	4.04551	5.08506	5.13208	2.98183			4.39094
2OG			Glyma.07G223200	IRT1	iron-regulated transporter 1 Fe(II) transport protein (IRT1) iron-regulated transporter 1 (IRT1)	3.73547		4.14916	3.25119	6.33663	6.39816	2.47382	3.4548	4.04772	2.5692			4.63932
			Glyma.07G048800	ATOMT1,OMT1	O-methyltransferase 1	2.2712	2.1129	3.54596	2.09203	5.08021	4.73552				1.96364	1.27185		2.96729
			Glyma.18G297100	LBD41	LOB domain-containing protein 41		3.55421			3.72637	4.08762	1.50976	1.99864	0.975065	3.07742		1.57128
			Glyma.03G130400	BHLH038,ORG2	basic helix-loop-helix (bHLH) DNA-binding superfamily protein	2.14015		3.35029	3.28809	5.69764						1.21123		2.62462
			Glyma.16G175200	UGT88A1	UDP-glucosyl transferase 88A1		1.97023	2.13853	2.2546	3.1954	2.01949				1.64331	1.57366		1.22964
			Glyma.03G130600	BHLH038,ORG2	basic helix-loop-helix (bHLH) DNA-binding superfamily protein	2.08994		3.37375	3.25056	1.60485	1.1586		1.44814			1.28273		1.72309
			Glyma.06G082700		D-aminoacid aminotransferase-like PLP-dependent enzymes superfamily protein		3.2049			3.75724	4.29932		0.985291		2.56237		0.879275
			Glyma.03G008000			2.9219				2.99947	3.28479			1.91156	1.55547			2.94476
			Glyma.15G082200	XBCP3	xylem bark cysteine peptidase 3	1.26302			1.55252	1.91542	2.56183	2.07797	1.74771		1.67116			1.49051	1.25207
			Glyma.11G215700	atnudt17,NUDT17	nudix hydrolase homolog 17	1.03826	2.26935			2.73971	2.90273	1.40479	1.77968	0.756556	2.23494
			Glyma.03G168000	ABCG40,ATABCG40,ATPDR12,PDR12	pleiotropic drug resistance 12	1.771		2.1625		1.9692	2.41024	1.45032	1.64377	1.0487	0.948727			1.6996
			Glyma.13G004400	ZIP5	zinc transporter 5 precursor	1.89597	1.72296			2.30785	2.77467	1.13805	1.71554	1.74958	1.70035
			Glyma.07G267800	ATOPT3,OPT3	oligopeptide transporter	1.22072		2.02557	2.25366	3.30092	2.91563							2.78515
			Glyma.02G006200	ATERF1,ERF1	ethylene response factor 1		2.41575			2.88829	2.86248	0.927353	1.0434	1.09073	2.29271		0.794544
			Glyma.19G190000		sequence-specific DNA binding transcription factors		3.10098			2.96729	3.32712		1.75447		1.85415		1.03496
			Glyma.04G222500			1.58813	1.03491	1.79493	2.30016	2.128	2.02052	0.905206	0.964741					1.09533
			Glyma.16G037600		Protein of unknown function (DUF1637)		2.25172			2.56782	2.84115	1.15801	1.27311	0.814439	1.89374		0.814706
			Glyma.07G039700		Protein kinase superfamily protein		2.57922			2.59322	2.66706	0.995808	1.3449		2.19001		0.869134
			Glyma.17G096900		zinc ion binding	1.23644	1.67188	2.26549	1.67177	2.35514	2.23865				0.770023	1.02718
			Glyma.08G254400	ATBZIP42,bZIP42	basic leucine-zipper 42		2.07546			1.90194	2.25396	1.30227	1.51116	1.3623	1.83348		0.797805
			Glyma.15G179800		Protein of unknown function (DUF581)		1.75631	1.239		2.17108	2.26957	0.92813	1.17627		1.57076	0.965644	0.903325
			Glyma.01G203200		Protein of unknown function (DUF581)		2.73535			2.56586	2.15471	1.26103	1.12507		1.9902		1.07208
			Glyma.06G041400		HXXXD-type acyl-transferase family protein		2.74874			2.94766	2.59957			2.22728	2.29247
			Glyma.04G061500	CIPK25,SnRK3.25	CBL-interacting protein kinase 25		2.28335			2.01066	1.98827	1.23293	1.81772		1.45474		1.80052
			Glyma.05G123700	ATPGIP1,PGIP1	polygalacturonase inhibiting protein 1	0.77917	2.99366			2.2044	3.0042		1.30992		2.17868
			Glyma.17G151000		Protein of unknown function (DUF581)		1.72153			1.80041	1.93662	1.4436	1.84588	0.85617	1.41136		1.45018
			Glyma.03G073200			1.06942	2.70167			2.65301	2.65893		1.44583		1.77548
			Glyma.12G218600				2.16944			2.02436	1.93743	1.15175	1.58263		1.51723		1.31447
			Glyma.08G180300	J20	DNAJ-like 20	0.798431	2.80963			2.26391	2.82126		1.05978		1.9287
			Glyma.02G265900		Calcium-binding EF-hand family protein		2.6183			2.43033	2.92368			1.19244	2.27009
			Glyma.09G025200				2.19984			2.89337	2.94595			1.68115	1.59284
			Glyma.18G289100	AT-HSC70-1,HSC70,HSC70-1,HSP70-1	heat shock cognate protein 70-1	1.04202	1.60847			1.584	2.13221	1.06715	1.31485	0.983012	1.4679
			Glyma.06G051900		myb-like transcription factor family protein		2.22187			1.99227	2.22468	0.949573	1.15616		1.60721		0.95397
			Glyma.02G108300		RING/U-box superfamily protein		2.05451			1.80141	2.20965	1.13068	1.64916		1.31819		0.890592
			Glyma.05G068500		Protein of unknown function (DUF581)		1.85606			1.73342	1.81803	1.16254	1.59083		1.1875		1.4685
			Glyma.17G187300		Protein of unknown function (DUF1637)		3.07563			2.65389	2.45573				1.83006		0.76552
			Glyma.10G017200	ATPMEPCRB	Plant invertase/pectin methylesterase inhibitor superfamily		2.69433			1.6086	2.44915			1.34599	2.65604
			Glyma.08G195000		Pyridoxal phosphate phosphatase-related protein	0.895548	2.35836			2.04164	2.34471		1.19509		1.87488
			Glyma.08G047800		semialdehyde dehydrogenase family protein		2.4032			2.24869	2.66421			1.3159	2.05059
			Glyma.11G129300	BGLU15	beta glucosidase 15	1.3693	0.835799	1.33572		1.29574	1.64222	1.31645	1.69517		1.11174
			Glyma.03G055100		Thiamine pyrophosphate dependent pyruvate decarboxylase family protein	1.29238	1.81759			2.07899	2.37877			1.24977	1.66196
			Glyma.04G171900	2-Oct,ATOCT2,OCT2	organic cation/carnitine transporter 2		2.25621			2.18162	2.61343		0.759796	1.1205	1.53879
			Glyma.10G186800	ATERF1,ERF1	ethylene response factor 1	0.90697	1.7369			1.93072	2.10817	0.902262	1.00258		1.50152
			Glyma.11G017500				2.10735			1.88315	1.56554		1.35777		1.58844		1.46758
			Glyma.19G115300		Protein of unknown function (DUF1637)		2.12914			2.08777	2.23662		1.01955	0.763352	1.6585
			Glyma.06G062100	CIPK25,SnRK3.25	CBL-interacting protein kinase 25		2.80315			2.4272	2.63869				1.93689
			Glyma.07G074100		NAD(P)-binding Rossmann-fold superfamily protein	1.21378	1.99283			1.92252	2.2044		0.939619		1.38487
			Glyma.13G049000	TBL19	TRICHOME BIREFRINGENCE-LIKE 19		2.13525			1.77105	1.93065		1.01536		1.5082		1.22465
			Glyma.16G045100	EXGT-A4,XTH5	xyloglucan endotransglucosylase/hydrolase 5		1.53383			2.045	2.70127			1.51617	1.62151
			Glyma.07G264100		RING/U-box superfamily protein		1.7163			1.69072	2.27181	0.912755	1.05517		0.94155		0.791543
			Glyma.19G241500		Acyl-CoA N-acyltransferases (NAT) superfamily protein		1.84019			2.0058	1.89563	1.06344	1.17237		1.39726
			Glyma.12G207600	FLA9	FASCICLIN-like arabinoogalactan 9		1.55406			1.6085	2.15473			1.22792	1.59714		1.22543
			Glyma.11G123400				2.20334			2.09996	2.21677		1.09186		1.64295
			Glyma.11G044400				1.81482			1.90812	2.11968	1.05054	1.30218		1.04974
			Glyma.07G011800		Pyridoxal phosphate phosphatase-related protein		2.31476			2.27239	2.23367			0.809427	1.61388
			Glyma.03G214300	EID1	F-box family protein		1.92027			1.90625	2.20276	0.908528	0.850937		1.4313
			Glyma.13G035100		Calcium-binding EF-hand family protein		2.19858			2.05569	2.43328		0.934629		1.59438
			Glyma.01G131100	ASP1	aspartate aminotransferase 1		2.52305			2.27986	2.32053				1.94191
			Glyma.10G151300		Hypoxia-responsive family protein		2.43258			2.41122	2.24489				1.94197
			Glyma.12G151200	ATRMA1,RMA1	RING membrane-anchor 1		2.50692			1.94158	1.82637		1.15541		1.56975
			Glyma.13G095300	XTH23,XTR6	xyloglucan endotransglycosylase 6		1.70843			1.83322	2.28355		0.831415	0.852082	1.48944
			Glyma.03G131600			1.37703		1.67439		2.15555	2.14823							1.6226
			Glyma.15G186300	AtWRKY42,WRKY42	WRKY family transcription factor		2.28113			2.50044	2.51085				1.63201
			Glyma.05G212300		Protein of unknown function (DUF567)		1.74897			2.09342	2.41635			1.10326	1.55791
			Glyma.15G268300		VQ motif-containing protein		1.8389			1.73641	1.97571		1.17551		1.39443		0.762125
			Glyma.08G139800				2.35884			2.18053	2.49072				1.84418
2OG			Glyma.19G133400		2-oxoglutarate (2OG) and Fe(II)-dependent oxygenase superfamily protein		0.882712			1.26693	1.86604	0.802144	0.970452	1.08664	1.09366		0.90179
			Glyma.08G018800		Protein of unknown function (DUF567)		1.82029			2.06589	2.21344				1.62796		1.09855
			Glyma.17G127600				2.26372			1.97082	2.30456		0.884104		1.40259
			Glyma.09G148900		pfkB-like carbohydrate kinase family protein		2.59125			2.03301	2.50622				1.67863
			Glyma.01G182200				1.8656			1.53466	1.40091	0.892879	1.02657		1.11589		0.947874
			Glyma.10G016500	HRE2	Integrase-type DNA-binding superfamily protein		2.29536			2.13345	2.5501				1.77038
2OG			Glyma.08G169800		Galactose oxidase/kelch repeat superfamily protein	0.996938	0.75064			2.08704	1.85766			0.804009	0.775413			1.33612
			Glyma.04G185500				2.4082			2.1209	2.41267				1.66069
			Glyma.20G185000	IDL1	inflorescence deficient in abscission (IDA)-like 1	1.14324	1.31284				0.950417	1.05774	1.57051	1.27193	1.2598
			Glyma.07G076400	BAL,BAP2	BON association protein 2		1.94044			2.29334	2.00029				2.3027
			Glyma.15G271900		basic helix-loop-helix (bHLH) DNA-binding superfamily protein		2.71053			2.25382	2.02708				1.51058
			Glyma.02G026300		myb-like transcription factor family protein		2.99123			1.90199	1.83916				1.71826
			Glyma.03G157300	AT-HSFA6B,HSFA6B	heat shock transcription factor A6B		2.59209			1.61865	2.45765				1.73043
			Glyma.03G068100	RCA	rubisco activase		1.88673			1.60426	1.88513			1.49772	1.51004
			Glyma.19G115600		Protein of unknown function (DUF1637)		1.88865			1.86739	2.00143		1.06677		1.51787
			Glyma.01G218400		Arabidopsis thaliana protein of unknown function (DUF821)		2.24616			2.09574	2.46893				1.50622
			Glyma.06G277700		Plant Tudor-like protein	0.847447	2.0717			1.90851	1.95965				1.49877
			Glyma.12G032200	AtMYB32,MYB32	myb domain protein 32		1.84404			1.78543	1.46958	0.914294	1.23743		1.01936
			Glyma.05G159200	MEE62	Leucine-rich repeat protein kinase family protein		1.91095			1.51524	1.71665		0.913935		1.38506		0.80779
			Glyma.16G008500		Protein kinase superfamily protein		2.13236			1.81574	1.8253		0.980177		1.48462
			Glyma.19G076800	LHT1	lysine histidine transporter 1		1.70069			2.04401	2.48497				1.99878
			Glyma.15G084900				2.23488			1.98131	2.28238				1.6269
			Glyma.08G078900	ATPGIP1,PGIP1	polygalacturonase inhibiting protein 1		2.1385			1.61733	1.96231			0.842057	1.51216
			Glyma.05G008900		early nodulin-related		1.34087			1.33323	1.84203		1.09962	0.999696	1.43451
			Glyma.02G018500			0.81806	1.2699			1.24632	1.74765	0.953325	1.20318		0.793984
			Glyma.17G038000		Protein phosphatase 2C family protein		1.14076			1.43415	1.98381	0.881004	1.40134		1.07323
			Glyma.20G152500	CER6,CUT1,G2,KCS6,POP1	3-ketoacyl-CoA synthase 6		1.58114			2.0459	1.6261				1.45552		1.14459
			Glyma.02G092300		Calcium-binding EF-hand family protein		2.04649			2.03382	2.06892				1.68991
			Glyma.18G082100	RPM1,RPS3	NB-ARC domain-containing disease resistance protein	1.71577		1.59368				2.07957	2.39235
			Glyma.04G061300	ATWRKY40,WRKY40	WRKY DNA-binding protein 40		1.90677			1.97294	2.41509				1.48041
			Glyma.17G113900	EBF1,FBL6	EIN3-binding F box protein 1		1.94005			1.75944	1.87409		0.960827		1.21167
			Glyma.07G126400	PFK3	phosphofructokinase 3		1.98431			2.02714	2.17148				1.52812
			Glyma.02G261700	AtERF48,DREB2C	Integrase-type DNA-binding superfamily protein	1.32036	1.51745			1.61584	1.82097		1.40006
			Glyma.20G178000				2.08902			1.77813	1.33495		1.26459		1.13136
			Glyma.07G265500				0.842212			0.960492	1.19951		0.848175	1.38862	1.11845		1.18305
			Glyma.17G082100	BIM1	basic helix-loop-helix (bHLH) DNA-binding superfamily protein		2.12027			1.86557	2.0129				1.53796
			Glyma.01G217400	AT-HSFB2B,HSFB2B	winged-helix DNA-binding transcription factor family protein		1.84814			1.86764	1.71174		1.02274		1.06095
			Glyma.12G188500		Aluminium activated malate transporter family protein		1.97951			1.70964	2.12284				1.67318
			Glyma.02G106100	PNC1	peroxisomal adenine nucleotide carrier 1	0.96952	1.85999			1.60709	1.81329				1.14608
			Glyma.19G222900	ATEXP17,ATEXPA17,ATHEXP ALPHA 1.13,EXPA17	expansin A17		1.35987				1.87831		1.13538		1.55091		1.44539
			Glyma.19G005700	CRK42	cysteine-rich RLK (RECEPTOR-like protein kinase) 42	0.885172	1.19565			1.06211	1.17292	0.952802	1.27359		0.820769
			Glyma.05G114800				2.21925			1.87133	1.83774				1.41634
			Glyma.10G246800		Bifunctional inhibitor/lipid-transfer protein/seed storage 2S albumin superfamily protein		1.77321			1.07431	1.04262			1.77133	1.64883
			Glyma.17G218200	ALDH11A3	aldehyde dehydrogenase 11A3		2.02341			1.99173	1.81922				1.46237
			Glyma.05G018700	ATGEX1,GEX1	gamete expressed protein 1	1.27441	2.02384				2.1747				1.81496
			Glyma.10G066700		Aldolase superfamily protein		1.60164			1.59355	1.8116			0.855446	1.3952
			Glyma.06G184300				1.86699			1.80545	2.1885				1.3951
			Glyma.18G253100		alpha/beta-Hydrolases superfamily protein		2.03714			1.7843	1.97475				1.45185
			Glyma.10G013700		Adenine nucleotide alpha hydrolases-like superfamily protein		1.88627			1.84376	2.01962				1.47635
			Glyma.14G148100		nodulin MtN21 /EamA-like transporter family protein	1.12449				1.28233	1.3604	1.42027		2.00142
			Glyma.20G085500		HAD superfamily, subfamily IIIB acid phosphatase		1.40769			1.44481	1.68718			1.442	1.20296
			Glyma.14G156300		Calcium-binding EF-hand family protein		2.1129			1.79109	1.8732				1.37599
			Glyma.06G031100			1.4462	1.24305			1.37548	1.61588		1.46177
			Glyma.19G085100		Galactose oxidase/kelch repeat superfamily protein		2.1039			1.6045	2.04358				1.38569
			Glyma.09G063300			0.780775	1.42363			1.59561	1.88838				1.42204
			Glyma.05G182100				1.89232			1.73425	1.98655				1.48522
			Glyma.02G104500	UGT73B4	UDP-glycosyltransferase 73B4	1.05198	1.64519			1.68612	1.46787				1.2438
			Glyma.05G193200		S-adenosyl-L-methionine-dependent methyltransferases superfamily protein	0.868103	1.6445			1.28999	1.27287		0.925786		1.08634
			Glyma.20G178600	SCPL27	serine carboxypeptidase-like 27		1.87928			1.87243	1.88283				1.44824
			Glyma.04G251700		Histone H3 K4-specific methyltransferase SET7/9 family protein		0.987537			1.01469	0.911732	1.06582	1.22241		0.827029		1.02318
			Glyma.10G027900		Protein of unknown function (DUF581)		1.38072			1.31665	1.3786	0.820962	1.01558				1.03874
			Glyma.03G191300		D-mannose binding lectin protein with Apple-like carbohydrate-binding domain		1.11395			1.17703	1.39866	0.761576	0.766696	0.766703	0.919974
			Glyma.12G208400	ATBZIP61,BZIP61	Basic-leucine zipper (bZIP) transcription factor family protein		1.06687			1.18859	1.63592		0.974486		1.0597		0.963508
			Glyma.07G261100		ankyrin repeat family protein		1.19394			1.50754	1.84524		1.12631		1.2063
			Glyma.06G102000	EXO	Phosphate-responsive 1 family protein		1.73349			1.68424	2.15029				1.30432
			Glyma.06G119800			0.805955	0.988281			1.47783	1.6375		0.76758		1.19508
			Glyma.11G029700		Protein of unknown function (DUF1442)	1.27036	1.28243			1.36725	1.84582				1.08688
			Glyma.12G045500		Bifunctional inhibitor/lipid-transfer protein/seed storage 2S albumin superfamily protein		0.904384			1.29878	1.49004		1.20183	1.01497	0.922006
			Glyma.03G200900		Eukaryotic aspartyl protease family protein		2.07772			1.66335	1.6588				1.40595
			Glyma.11G051900	MEE59	maternal effect embryo arrest 59		2.25417				2.38245				2.15907
			Glyma.05G195200				1.99108			1.46972	1.94475				1.3889
			Glyma.09G253900	JMT	jasmonic acid carboxyl methyltransferase	0.984776		1.46533	1.14754	1.29947	1.10625		0.758771
			Glyma.02G146100		Protein of unknown function (DUF581)		1.02675			1.14108	1.32805	0.866052	1.2119				1.17797
			Glyma.18G297000				2.19198			1.99787					1.60311		0.957052
			Glyma.01G224900	CPC	Homeodomain-like superfamily protein		1.93614			1.76206	1.79251				1.25819
			Glyma.14G179800				1.43288			1.14673	1.45922		0.766787	0.840491	1.08541
			Glyma.14G002000		MATE efflux family protein		1.12851			2.33202	2.37669				0.880534
			Glyma.07G057400	ATWRKY53,WRKY53	WRKY family transcription factor		1.29062			1.63066	1.66362			0.94985	1.16824
2OG			Glyma.19G224300	GLP5	germin-like protein 5	1.84825				1.24067	1.06478	1.25338	1.28835
			Glyma.02G243400	SKOR	STELAR K+ outward rectifier		1.90456			1.41282	1.31725		1.06903				0.985628
			Glyma.12G023300	sks5	SKU5 similar 5		1.76899			1.31653	1.58475			0.936234	1.06966
			Glyma.09G237000	CDF2	cycling DOF factor 2		1.73104			1.36501	1.57708		0.8524		1.12382
			Glyma.10G065400		Protein of unknown function (DUF668)		1.69896			1.36901	1.33361		1.24449				0.974075
			Glyma.10G180500		Eukaryotic aspartyl protease family protein	1.10733	1.41709			1.18352	1.65145				1.24521
			Glyma.10G186600	TOPP4	type one serine/threonine protein phosphatase 4		1.78912			1.8119	1.72525				1.23597
			Glyma.11G242100			0.948807	1.53432			1.35156	1.5467				1.17201
			Glyma.04G119700	ATTPPA	Haloacid dehalogenase-like hydrolase (HAD) superfamily protein	0.950729	1.34973			0.992675	1.26338		0.920671		1.05724
			Glyma.09G163600		Kunitz family trypsin and protease inhibitor protein		1.60219			1.4411	1.8128				1.64877
			Glyma.10G238700	AtPP2-A13,PP2-A13	phloem protein 2-A13		1.97366			1.67546	1.75448				1.08229
			Glyma.13G227500				1.57269			1.77325	1.83405				1.29901
			Glyma.03G012600		C2 calcium/lipid-binding plant phosphoribosyltransferase family protein		1.73367			1.3104	1.21262		1.37357				0.846068
			Glyma.19G132700				1.23746			1.1542	1.29478	0.832205	0.783898		1.11656
			Glyma.19G184100		Heavy metal transport/detoxification superfamily protein		1.53892			1.15596	1.50367		1.0581		1.11788
			Glyma.10G290200		C2H2 and C2HC zinc fingers superfamily protein	1.21654	1.78606				0.972476		1.30671		1.08635
			Glyma.04G090000		hydroxyproline-rich glycoprotein family protein		1.65139			1.19529	1.08792				1.21304		1.14879
			Glyma.05G199400		Mitochondrial substrate carrier family protein		1.27183			1.53269	1.45314		0.911457		1.12301
			Glyma.05G099300				1.47881			1.66117	1.4894				1.63243
			Glyma.20G202200	ETR2	Signal transduction histidine kinase, hybrid-type, ethylene sensor		1.73363			1.5907	1.65788				1.26838
			Glyma.16G212100		Kunitz family trypsin and protease inhibitor protein		1.75664			1.34652	1.91188				1.22548
			Glyma.16G105300		S-adenosyl-L-methionine-dependent methyltransferases superfamily protein		1.62719			1.44392	1.83963				1.26965
			Glyma.08G346300		basic helix-loop-helix (bHLH) DNA-binding superfamily protein		1.3619			0.997755	1.10199	0.83851	0.849187		1.00531
			Glyma.19G000700		Pyruvate kinase family protein		1.59953			1.52515	1.75005				1.25164
			Glyma.04G004500		Major facilitator superfamily protein		1.60075			1.54641	1.79108				1.18052
			Glyma.15G026900		hydroxyproline-rich glycoprotein family protein	0.811722	1.38701			1.26356	1.51256				1.13052
			Glyma.06G102100	EXO	Phosphate-responsive 1 family protein		1.55117			1.53495	1.91969				1.05495
			Glyma.07G136800				1.60052			1.53384	1.63729				1.28758
			Glyma.04G236200	ATPMEPCRF,PMEPCRF	pectin methylesterase PCR fragment F		1.16719			1.29946	1.68259			0.989334	0.917562
			Glyma.09G210600	RPM1,RPS3	NB-ARC domain-containing disease resistance protein		1.75962			1.39296	1.68671				1.21669
			Glyma.17G147400	AT-EXPR,ATEXLB1,ATEXPR1,ATHEXP BETA 3.1,EXLB1,EXPR	expansin-like B1		1.78177			1.26474	1.67557				1.31313
			Glyma.06G100000		basic helix-loop-helix (bHLH) DNA-binding superfamily protein		1.28953			1.44119	1.49465		0.91385		0.892313
			Glyma.10G278600				1.68331			1.52621	1.5865				1.23241
			Glyma.13G006700	ATNUDT2,ATNUDX2,NUDT2	nudix hydrolase homolog 2		1.18216			1.45543	2.02459				1.34104
			Glyma.10G204400	EDF1,TEM1	AP2/B3 transcription factor family protein		1.26534			1.25622	1.70856		0.761647		1.00723
			Glyma.07G188000		Protein of unknown function, DUF538		1.65885			1.59913	1.60286				1.10669
			Glyma.04G208300	ANAC002,ATAF1	NAC (No Apical Meristem) domain transcriptional regulator superfamily protein	0.889084	1.22941			1.165	1.57364				1.09475
			Glyma.16G062000		Galactose oxidase/kelch repeat superfamily protein		1.80788			1.38361	1.51769				1.21041
			Glyma.20G236900		Hypoxia-responsive family protein		1.65815			1.44651	1.55128				1.26129
			Glyma.06G311200	RPM1,RPS3	NB-ARC domain-containing disease resistance protein		1.93006			1.69578	1.51468		0.77409
			Glyma.06G111300		Integrase-type DNA-binding superfamily protein		1.83963			1.30913	1.648				1.0885
			Glyma.16G026400	AtWRKY41,WRKY41	WRKY family transcription factor		1.27291			1.49102	1.60143				1.45072
			Glyma.13G360600		Galactose oxidase/kelch repeat superfamily protein		1.37632			1.08894	1.19249		1.33118				0.805658
			Glyma.05G230300			1.24851					1.27759	1.31478	1.92469
			Glyma.13G179300		Protein of unknown function (DUF616)		1.6457			1.43283	1.5593				1.10956
			Glyma.19G161500	GAUT6	galacturonosyltransferase 6		1.84116			1.37616	1.38863				1.13299
			Glyma.20G092400		Pyridoxal phosphate (PLP)-dependent transferases superfamily protein		1.54795			1.4413	1.6217				1.12235
			Glyma.11G200200	RPT2	Phototropic-responsive NPH3 family protein		1.75377		1.21397	1.33515						1.42945
			Glyma.19G025100	UGT74E2	Uridine diphosphate glycosyltransferase 74E2		1.82554			1.54516	1.17596				1.16739
			Glyma.03G226200				1.20153			1.50583	1.8079				1.19694
			Glyma.09G005500	MAPKKK17	mitogen-activated protein kinase kinase kinase 17		1.47686			1.13604	1.46609				1.61262
			Glyma.04G042500		S-locus lectin protein kinase family protein		1.3507			1.25101	1.08111			0.82549	1.17667
			Glyma.05G158700	ATWL4,CIPK12,SnRK3.9,WL4	CBL-interacting protein kinase 12		0.971266			1.23409	1.11343		0.812935		0.794873		0.756814
			Glyma.11G006400		Protein of unknown function (DUF581)		1.67998			1.3813	1.28975				1.31345
			Glyma.11G025800				1.47077			1.60813	1.31879				1.25936
			Glyma.01G238800	ATSTP13,MSS1,STP13	Major facilitator superfamily protein	1.14683	1.1098			0.939375	1.41077				1.03774
			Glyma.10G152200	ATRBOHB,ATRBOHB-BETA,RBOHB	respiratory burst oxidase homolog B		1.63632			1.32848	1.48173				1.18533
			Glyma.06G082800		ENTH/VHS/GAT family protein		1.59701			1.31849	1.66192				1.04465
			Glyma.18G024400	ASL5,LBD12,PCK1	Lateral organ boundaries (LOB) domain family protein		1.41748			1.49187	1.28722				1.41686
			Glyma.12G218500		LRR and NB-ARC domains-containing disease resistance protein		1.37342			1.50954	1.39687				1.32735
			Glyma.18G016400		leucine-rich repeat transmembrane protein kinase family protein		1.60854			1.66185	1.29962				1.00858
			Glyma.11G250500		Rubber elongation factor protein (REF)		1.59204			1.31773	1.51203				1.14461
			Glyma.02G197600	NHL1	NDR1/HIN1-like 1		1.60081			0.998002	1.18248		0.790286		0.968377
			Glyma.07G066100		Homeodomain-like superfamily protein		1.23194			1.13083	1.47535		0.776415		0.900445
			Glyma.13G112200		Protein of unknown function (DUF581)		0.775547			0.916812	0.820351	0.921707	1.10118				0.966289
			Glyma.01G165300		Rhodanese/Cell cycle control phosphatase superfamily protein	0.83137	1.19175			1.10874	1.44634				0.911292
			Glyma.03G007400				1.60584			1.34392	1.4746				1.04862
			Glyma.19G217800	ATWRKY23,WRKY23	WRKY DNA-binding protein 23	0.948064	1.52439			1.09023	0.931798				0.968951
			Glyma.05G237300		Core-2/I-branching beta-1,6-N-acetylglucosaminyltransferase family protein		1.49422			1.21404	1.5896				1.16403
			Glyma.11G235000		Hypoxia-responsive family protein		1.55737			1.25353	1.36815				1.27496
			Glyma.15G249800		VQ motif-containing protein		1.51637		0.945337	1.09941					0.961366	0.908841
			Glyma.02G295400		RING/FYVE/PHD zinc finger superfamily protein		1.85192			1.26987	1.32792				0.979
			Glyma.01G154700		GDA1/CD39 nucleoside phosphatase family protein		1.70884			1.43848	1.22915				1.04842
			Glyma.06G015200		RING/U-box superfamily protein		1.77481			1.34204	1.32139				0.982906
			Glyma.12G082100	ACD1,LLS1,PAO	Pheophorbide a oxygenase family protein with Rieske [2Fe-2S] domain		1.66625			1.21094	1.47953				1.04222
			Glyma.08G345500	AGC2,AGC2-1,AtOXI1,OXI1	AGC (cAMP-dependent, cGMP-dependent and protein kinase C) kinase family protein		1.52936			1.19266	1.54388				1.1252
			Glyma.09G011800	SCL13	SCARECROW-like 13		1.38433			1.35195	1.62223				1.0157
			Glyma.09G162500		Kunitz family trypsin and protease inhibitor protein		1.44297			1.29033	1.1184				1.50212
			Glyma.16G175300	UGT88A1	UDP-glucosyl transferase 88A1		1.41842			1.42881	1.19567				1.30108
			Glyma.10G128700	YUC3	YUCCA 3		1.36748				1.16967		1.81664				0.979001
			Glyma.13G146100	ACA7,ATACA7	alpha carbonic anhydrase 7	0.822578	0.870315			1.18551	1.63776				0.81154
			Glyma.07G041700	FLU	Tetratricopeptide repeat (TPR)-like superfamily protein		1.29764			1.48903	1.44365				1.09478
			Glyma.18G238000		Heavy metal transport/detoxification superfamily protein		0.950597			0.845613	1.15551	0.793076	0.778541		0.781038
			Glyma.05G065300	AT-EXPR,ATEXLB1,ATEXPR1,ATHEXP BETA 3.1,EXLB1,EXPR	expansin-like B1		1.94906			1.06375	1.22719				1.04601
			Glyma.04G032700		GYF domain-containing protein		1.44608			1.42133	1.21711				1.19456
			Glyma.18G018200		Integrase-type DNA-binding superfamily protein		0.896573				1.0299	0.928646	1.28013				1.12864
			Glyma.17G213600		calcium-binding EF hand family protein		1.52793			1.45684	1.29709				0.970588
			Glyma.15G095000	CYP710A1	cytochrome P450, family 710, subfamily A, polypeptide 1	0.825639	1.21981			0.996588	1.35581				0.849805
			Glyma.09G049100	CYP81D3	cytochrome P450, family 81, subfamily D, polypeptide 3		0.753653			1.49085	1.27847					0.909038	0.813778
			Glyma.12G155900		Leucine-rich repeat transmembrane protein kinase		1.2922			1.2251	1.65694				1.05729
			Glyma.17G001800		Major facilitator superfamily protein		1.73064			0.946805	0.82928				0.956639		0.763004
			Glyma.13G303700		B-box type zinc finger family protein		1.61266			1.03541	1.44958				1.08858
			Glyma.03G134800		Glycosyltransferase family 61 protein		1.32907			1.20596	1.62644				1.01041
			Glyma.17G054600	ATCKX4,CKX4	cytokinin oxidase 4	1.42458					0.933188	1.57716	1.2233
			Glyma.18G204200	PDC2	pyruvate decarboxylase-2		1.3102			1.25739	1.49992				1.08115
			Glyma.05G195000	ANAC002,ATAF1	NAC (No Apical Meristem) domain transcriptional regulator superfamily protein		1.4211			1.23574	1.26937				1.22167
			Glyma.07G045900	ALAAT2	alanine aminotransferase 2		1.48748			1.1393	1.39389				1.10651
			Glyma.15G074600		Concanavalin A-like lectin protein kinase family protein		1.47877			1.0727	1.41714				1.15202
			Glyma.04G100100	FBW2	F-BOX WITH WD-40 2		1.3772			1.16294	1.51041				1.05825
			Glyma.06G136600	APRR5,PRR5	pseudo-response regulator 5		1.41404			1.23539	1.43046				1.02032
			Glyma.15G107300			0.773836	1.15266			1.23227	1.09257				0.847514
			Glyma.17G220800	AHK5,CKI2,HK5	histidine kinase 5		1.09737			0.954489	0.937475		0.863341				1.24585
			Glyma.18G011600	ATKCR1,KCR1,YBR159	beta-ketoacyl reductase 1		1.44716			1.1664	1.44662				1.02675
			Glyma.02G150500		DNAse I-like superfamily protein		1.336			1.22395	1.45035		1.05305
			Glyma.05G179800		Haloacid dehalogenase-like hydrolase (HAD) superfamily protein		1.72583			1.22717	0.914576				1.17497
			Glyma.05G017900		O-fucosyltransferase family protein		1.39284			1.21479	1.42217				0.995642
			Glyma.U030900	ZCF37	ZCF37		1.52015			1.03833	1.42721		1.03905
			Glyma.06G170100		HCP-like superfamily protein with MYND-type zinc finger		1.12879			1.55471	1.48934				0.84381
			Glyma.11G154800		SNF2 domain-containing protein / helicase domain-containing protein / F-box family protein		1.6406			1.13807	1.23571				0.996631
			Glyma.16G210500		Protein kinase family protein with leucine-rich repeat domain		1.46779			1.20023	1.31777				1.01249
			Glyma.17G258500		Pathogenesis-related thaumatin superfamily protein		1.54142			1.31771	1.16954				0.967569
			Glyma.02G059400	GATL2	galacturonosyltransferase-like 2		1.58759			1.09482	1.20921				1.09596
			Glyma.04G044900	STZ,ZAT10	salt tolerance zinc finger		1.41282			1.30791	1.24812				1.01153
			Glyma.06G162400			0.784585	1.15883			1.04932	1.11515		0.853143
			Glyma.13G045700	MEE31,PMI1	Mannose-6-phosphate isomerase, type I		1.23801			1.12436	1.49891				1.09933
			Glyma.13G337400	ATGRAS2,GRAS2,SCL14	SCARECROW-like 14		1.03952			1.51003	1.48892				0.918465
			Glyma.06G192400		Plant invertase/pectin methylesterase inhibitor superfamily protein		1.38444			1.17722	1.40764				0.987094
			Glyma.14G067500	DVL11,RTFL8	ROTUNDIFOLIA like 8	0.920278						1.28158	1.83875				0.913898
			Glyma.10G013600		RING/FYVE/PHD zinc finger superfamily protein	1.06467				1.49985	1.38679		1.00315
			Glyma.07G046900		RNA-binding (RRM/RBD/RNP motifs) family protein		0.822397			0.949848	1.37203			0.821937	0.983299
			Glyma.13G205200			0.929127	1.10983			0.928727	1.17173				0.804304
			Glyma.16G222200		Protein of unknown function (DUF567)		1.25914			1.05186	0.927634				0.85968	0.835632
			Glyma.04G045900				1.44443			1.12844	1.43014				0.918145
			Glyma.11G081000				1.36325			1.22492	1.37418				0.943398
			Glyma.17G074800	ATCIPK6,CIPK6,SIP3,SNRK3.14	SOS3-interacting protein 3		0.931913			1.05702	1.0534			0.923911	0.936659
			Glyma.20G025800	PDCB3	plasmodesmata callose-binding protein 3		0.868232			0.780033	1.08664			0.913878	1.25278
			Glyma.10G209100		Cysteine proteinases superfamily protein		1.69235			1.15727	1.04951				0.9945
			Glyma.09G208300	XTH30,XTR4	xyloglucan endotransglucosylase/hydrolase 30		1.22961			1.30357	1.48453				0.868045
			Glyma.18G040900	atnudt17,NUDT17	nudix hydrolase homolog 17		0.870653				0.879724	0.996367	1.32337		0.80858
			Glyma.18G226200		S-adenosyl-L-methionine-dependent methyltransferases superfamily protein		1.43341			1.13881	1.37279				0.920318
			Glyma.12G063200		ENTH/VHS family protein		1.35742			1.0402	1.44036				1.01291
			Glyma.04G050200	ELF3,PYK20	hydroxyproline-rich glycoprotein family protein		1.37168			1.20689	1.4796				0.758057
			Glyma.07G046000	ATPME3,PME3	pectin methylesterase 3		1.37374			1.14287	1.3908				0.899331
			Glyma.02G113700		appr-1-p processing enzyme family protein		1.65711				1.69788				1.44736
			Glyma.14G102900	ATWRKY40,WRKY40	WRKY DNA-binding protein 40	1.17763					0.994231		1.13146		1.48448
			Glyma.02G234000		Peroxidase superfamily protein		1.47281			1.38459	1.00523				0.919339
			Glyma.20G070000		Integrase-type DNA-binding superfamily protein		1.06292			0.876139	0.935571		0.813081				1.07725
			Glyma.07G199900	UBQ10	polyubiquitin 10		0.900551			1.19933	1.70529				0.954221
			Glyma.17G132400		TCP family transcription factor		0.999565			1.16038	1.65859				0.940801
			Glyma.07G197100		Protein of unknown function (DUF506)		1.51784			1.00106	1.44579				0.794559
			Glyma.01G014700		Transcription factor jumonji (jmj) family protein / zinc finger (C5HC2 type) family protein		1.42965			1.15932	1.24022				0.921861
			Glyma.12G074600	HERK1	hercules receptor kinase 1		1.20007			1.38481	1.25932				0.904744
			Glyma.07G074900		SAUR-like auxin-responsive protein family		1.75268			1.62155							1.3668
			Glyma.17G260200		Protein of unknown function (DUF677)		1.06351	1.68747								1.96223
			Glyma.20G114200	ATC4H,C4H,CYP73A5,REF3	cinnamate-4-hydroxylase		1.25447			1.15344	1.173				1.12322
			Glyma.07G184000		Concanavalin A-like lectin protein kinase family protein		1.45993			1.20164	1.15326				0.88394
			Glyma.13G355000	ABCG36,ATABCG36,ATPDR8,PDR8,PEN3	ABC-2 and Plant PDR ABC-type transporter family protein		1.5825				1.41254				0.91423		0.777945
			Glyma.20G133200	STZ,ZAT10	salt tolerance zinc finger		1.31141			1.07114	1.30781				0.97822
			Glyma.13G372200	PGDH	D-3-phosphoglycerate dehydrogenase		1.5797			1.12999	1.02305				0.93158
			Glyma.18G219100		Phosphoglycerate mutase, 2,3-bisphosphoglycerate-independent		0.972818			1.36375	1.44803				0.876239
			Glyma.12G150500		Aluminium induced protein with YGL and LRDR motifs		1.33235			1.06522	1.32747				0.934844
			Glyma.07G153100		Thiamine pyrophosphate dependent pyruvate decarboxylase family protein		1.15869			1.12895	1.38724				0.966346
			Glyma.08G152500		basic helix-loop-helix (bHLH) DNA-binding superfamily protein		1.26156			1.15177	1.28647				0.918254
			Glyma.04G079200	ATGLB3,GLB3	hemoglobin 3		1.07617			1.24421	1.42556				0.870496
			Glyma.06G031000				1.32437			1.14921	1.26469				0.852007
			Glyma.13G124900	SCR,SGR1	GRAS family transcription factor		2.3344						2.22089
			Glyma.08G243000		UDP-glucose 6-dehydrogenase family protein		1.2421			1.04658	1.27389				0.969416
			Glyma.01G234500		Nucleotide-diphospho-sugar transferases superfamily protein		1.261			0.987953	1.3862				0.861228
			Glyma.05G242600				1.15494			1.15472	1.26563				0.903608
			Glyma.04G055200	ATMSL10,MSL10	mechanosensitive channel of small conductance-like 10		0.776059			0.879938	1.0282		0.959906		0.829092
			Glyma.10G257900	AZF1,ZF1	zinc-finger protein 1		1.27687			1.05086	1.2911				0.851655
			Glyma.09G008500	IM,IM1	Alternative oxidase family protein		1.30726			1.03835	1.15898				0.946018
			Glyma.03G067200				1.53858			1.02923	0.984902				0.893323
			Glyma.08G338600	GT72B1,UGT72B1	UDP-Glycosyltransferase superfamily protein		1.76005				1.59867						1.0823
			Glyma.12G187400		Polynucleotidyl transferase, ribonuclease H-like superfamily protein		0.952573			1.10016	1.41875				0.936351
			Glyma.11G070200		NmrA-like negative transcriptional regulator family protein		1.07318			1.03279	1.13909				1.15186
			Glyma.11G230800		2-oxoglutarate (2OG) and Fe(II)-dependent oxygenase superfamily protein	1.12687					2.01316		1.25287
			Glyma.19G020500		Protein of unknown function (DUF1637)		1.54229			0.899814	1.04164				0.902398
			Glyma.10G057800	TRFL8	TRF-like 8		1.21878			1.03508	1.23622				0.873439
			Glyma.18G037900	ATTBP2,TRFL9	TRF-like 9		1.29933			1.04558	1.16448				0.852549
			Glyma.17G230500	ATMT-1,ATMT-K,MT2A	metallothionein 2A		1.02652			1.13042	1.4074				0.791938
			Glyma.07G012100	ADOF1,DOF1	DOF zinc finger protein 1		1.14369				1.20041		1.02694		0.981621
			Glyma.03G063400		Plant protein of unknown function (DUF247)		1.31858			0.930394	1.17507				0.908428
			Glyma.15G116300	SCL13	SCARECROW-like 13		0.99741			1.17572	1.31436				0.83965
			Glyma.07G209200				1.20464			1.11314	1.20176				0.80601
			Glyma.19G218300	CER8,LACS1	AMP-dependent synthetase and ligase family protein		1.12948			1.11907	1.03752				1.03776
			Glyma.20G167300		Protein of unknown function (DUF793)		1.16425			1.00752	1.3456				0.805222
			Glyma.20G236200	ATRBOHB,ATRBOHB-BETA,RBOHB	respiratory burst oxidase homolog B		1.31126			1.06895	1.02403				0.895553
			Glyma.10G188500	ETR2	Signal transduction histidine kinase, hybrid-type, ethylene sensor		1.23674			1.13099	1.11503				0.809716
			Glyma.17G260700		RING/U-box superfamily protein		0.844746			0.926836	0.917272	0.805432	0.791414
			Glyma.17G137800	BETA-VPE,BETAVPE	beta vacuolar processing enzyme		1.24055			1.07058	0.908263				1.0358
			Glyma.17G158100	ACS8	1-amino-cyclopropane-1-carboxylate synthase 8	1.35696						1.25973	1.63257
			Glyma.16G204600	ENO2,LOS2	Enolase		1.00299			0.993674	1.23616				0.989961
			Glyma.06G050000	ATMYB84,MYB84,RAX3	myb domain protein 84		1.01257			1.01136	1.24431				0.932647
			Glyma.U038900	ATMYB84,MYB84,RAX3	myb domain protein 84		1.16702			1.14827	0.962439				0.922506
			Glyma.16G016300		Calcium-binding endonuclease/exonuclease/phosphatase family		2.15383			1.21695							0.819777
			Glyma.16G166800		Protein of unknown function (DUF793)		1.29918			1.00088	1.133				0.754048
			Glyma.15G055700	ATGCH,ATRIBA1,GCH,RFD1	GTP cyclohydrolase II		1.14822			0.921322	1.18032				0.931977
			Glyma.02G157800		Transcription elongation factor (TFIIS) family protein		1.33438			1.02234	0.890005				0.917484
			Glyma.14G140400	ATGLB3,GLB3	hemoglobin 3		1.22917			0.927703	0.980995				1.0151
			Glyma.18G205400				1.05132	1.55099								1.54305
			Glyma.09G086800	AERO2,ERO2	endoplasmic reticulum oxidoreductins 2		1.21648			0.967486	1.14246				0.815148
			Glyma.17G063900		P-loop containing nucleoside triphosphate hydrolases superfamily protein		1.14394			0.92616						1.01634	1.0547
			Glyma.13G237500		Dof-type zinc finger DNA-binding family protein		0.829761			0.750335	0.813551		0.838159				0.892375
			Glyma.01G074200		Integrase-type DNA-binding superfamily protein	1.28816						1.32194	1.51372
			Glyma.08G114700		calmodulin-binding family protein		0.851522			1.06901	1.41508				0.785527
			Glyma.13G066500		Oxoglutarate/iron-dependent oxygenase		1.25909			0.909003	1.04839				0.892467
			Glyma.09G204200				1.08682			0.913181	1.2001				0.902441
			Glyma.10G259400		Protein phosphatase 2C family protein		1.12349			0.924224	1.2212				0.814693
			Glyma.04G167300		Protein of unknown function (DUF962)		1.10698			0.969522	1.21438				0.791304
			Glyma.01G036000	UGT74B1	UDP-glucosyl transferase 74B1		0.875759				1.1041			0.870755	1.20158
			Glyma.17G008000		Auxin-responsive family protein		1.09626			1.05617	1.03671				0.849505
			Glyma.15G194200		Protein of unknown function, DUF593		1.32045								1.27891		1.42956
			Glyma.17G216000	AAT3,ASP5,ATAAT1	aspartate aminotransferase 5		1.02934			0.943111	1.11934				0.933988
			Glyma.06G213000				1.30979			0.926888	1.03453				0.752433
			Glyma.17G019100		alpha/beta-Hydrolases superfamily protein		1.23131			0.964285	0.930238				0.809596
			Glyma.10G081900	PUB23	plant U-box 23		1.03634			0.923036	1.17314				0.801395
			Glyma.03G012900		Arabidopsis thaliana protein of unknown function (DUF821)		0.934385			0.851903	1.07459				1.06505
			Glyma.15G012800	IAA19,MSG2	indole-3-acetic acid inducible 19		0.864302			0.998379	1.12155		0.937917
			Glyma.02G089500				1.01053			1.00731	1.02314				0.872345
			Glyma.11G236600	RHA2A	RING-H2 finger A2A		1.21959			0.91933	0.977667				0.791769
			Glyma.19G144200		basic helix-loop-helix (bHLH) DNA-binding superfamily protein		1.21343			1.01064	0.891115				0.78567
			Glyma.06G107200		electron carriers;protein disulfide oxidoreductases		1.0823			0.92766	1.11199				0.756568
			Glyma.11G056700	ICK5,ICN6,KRP7	Cyclin-dependent kinase inhibitor family protein		1.24405			0.833131	1.00221				0.796081
			Glyma.17G021300		F-box family protein		1.49757				1.39067				0.983431
			Glyma.11G245600	ATKCR1,KCR1,YBR159	beta-ketoacyl reductase 1		1.33813			0.905969	0.818469				0.804858
			Glyma.06G049400	ATCSLC12,CSLC12	Cellulose-synthase-like C12		0.973532			0.957735				0.87596	1.04555
			Glyma.16G013600				0.78353			1.01835	1.2822				0.763969
			Glyma.19G213100	HRE2	Integrase-type DNA-binding superfamily protein		0.92932			0.991366	1.12928				0.791438
			Glyma.16G195600	CYP71A26	cytochrome P450, family 71, subfamily A, polypeptide 26	0.934633					0.949449	1.05658	0.891226
			Glyma.10G045200		C2H2 and C2HC zinc fingers superfamily protein	0.784339				0.945807	1.22054				0.863429
			Glyma.06G265600	CRLK1	Protein kinase superfamily protein		1.02671			0.856839	1.11797				0.803494
			Glyma.05G151100	AK-HSDH,AK-HSDH II	aspartate kinase-homoserine dehydrogenase ii		1.05853			0.763659	1.21301				0.765801
			Glyma.11G247600	GAPC,GAPC-1,GAPC1	glyceraldehyde-3-phosphate dehydrogenase C subunit 1		0.972038			0.820353	1.08989				0.911525
			Glyma.14G121400		Plant stearoyl-acyl-carrier-protein desaturase family protein		0.944687			1.0184	0.919741				0.901828
			Glyma.08G115300	AtbZIP44,bZIP44	basic leucine-zipper 44		0.818343			0.873245	1.13192		0.960079
			Glyma.15G194900	AERO2,ERO2	endoplasmic reticulum oxidoreductins 2		1.63444				1.1951				0.934295
			Glyma.20G203900	TOPP4	type one serine/threonine protein phosphatase 4		0.875864			1.07519	1.0616				0.751106
			Glyma.05G240200		MAC/Perforin domain-containing protein		1.48974		-1.34409	1.22873	1.36986				0.996656
			Glyma.08G316700		Translation initiation factor SUI1 family protein		0.758311			1.01118	1.16277				0.795163
			Glyma.02G022200	ATNRT1:2,NRT1:2,NTL1	nitrate transporter 1:2	1.05168					1.02249		0.754432		0.875458
			Glyma.18G056600	ATWRKY33,WRKY33	WRKY DNA-binding protein 33		0.834819			0.908592	1.11011				0.816242
			Glyma.07G259900				1.21239			1.33778					1.11382
			Glyma.02G016100	HRE2	Integrase-type DNA-binding superfamily protein		0.883844			0.804414	1.18588				0.785803
			Glyma.04G079300				0.953167			0.774112		0.787432	1.13554
			Glyma.13G257600		hydroxyproline-rich glycoprotein family protein		0.91832		-1.66609		1.30404			1.75555	1.33757
			Glyma.11G137500	ATLAC2,LAC2	laccase 2		1.11475									1.34082	1.1719
			Glyma.03G214100	BAH1,NLA	SPX (SYG1/Pho81/XPR1) domain-containing protein		1.15683			0.769291	0.860329		0.819943
			Glyma.18G061000		Protein phosphatase 2C family protein	1.38117					0.873564		1.32402
			Glyma.11G077500	ARO2	armadillo repeat only 2		0.94563			0.849873	0.952021				0.830255
			Glyma.11G239200	RAP2.4	related to AP2 4		0.893449			0.752875	1.02584						0.90249
			Glyma.03G187900		2-oxoglutarate (2OG) and Fe(II)-dependent oxygenase superfamily protein		0.833007			1.02795				0.753224	0.959161
			Glyma.06G195600	ATMYB29,MYB29,PMG2	myb domain protein 29		1.34452				1.21015				1.01798
			Glyma.20G231200		Phosphoglycerate mutase family protein		0.882452			1.01132	0.926439				0.751055
			Glyma.17G165800		Tetratricopeptide repeat (TPR)-like superfamily protein		0.992379			0.870642	0.85637		0.846881
			Glyma.19G149800				1.17695			1.27256					1.11117
			Glyma.12G220600		S-adenosyl-L-methionine-dependent methyltransferases superfamily protein		0.760393			0.933397	0.908857				0.949873
			Glyma.01G216600		MATE efflux family protein	0.7644	1.1174				0.809402				0.844426
			Glyma.09G282600			0.902935				0.825213	1.01351		0.782409
			Glyma.05G240700		semialdehyde dehydrogenase family protein		0.913741			0.860598	0.978409				0.767977
			Glyma.01G180400		CAP (Cysteine-rich secretory proteins, Antigen 5, and Pathogenesis-related 1 protein) superfamily protein		1.12878				1.21899				1.1411
			Glyma.11G210300	ATHPT,HPT1,TPT1,VTE2	homogentisate phytyltransferase 1		1.10148				1.32201				1.06461
			Glyma.14G208000		Late embryogenesis abundant (LEA) hydroxyproline-rich glycoprotein family		0.92309			0.795307	0.91278				0.839839
			Glyma.09G131500	ATHS83,AtHsp90-1,ATHSP90.1,HSP81-1,HSP81.1,HSP83,HSP90.1	heat shock protein 90.1		1.35625				1.10465				1.00492
			Glyma.02G259700		Hypoxia-responsive family protein		0.880444			0.792459	0.983362				0.764771
			Glyma.06G099700		ENTH/ANTH/VHS superfamily protein		0.859457			0.801133	0.882792				0.871954
			Glyma.17G247700	DA1	DA1		1.19993			1.28027					0.896011
			Glyma.13G234500	GRX480,roxy19	Thioredoxin superfamily protein	0.853837	0.83927				0.90773		0.769201
			Glyma.12G238700		basic helix-loop-helix (bHLH) DNA-binding superfamily protein		0.937603			0.805215	0.786563		0.802353
			Glyma.17G030000	MLP423	MLP-like protein 423	0.775219				0.811765	0.82781							0.862875
			Glyma.05G249100		ribonuclease Ps	1.18598		1.24529					0.84289
			Glyma.10G023300		Protein kinase family protein	1.28029					0.763773		1.22126
			Glyma.19G176600		Protein phosphatase 2C family protein		1.44009				0.981892	0.802338
			Glyma.16G178800	ATHS83,AtHsp90-1,ATHSP90.1,HSP81-1,HSP81.1,HSP83,HSP90.1	heat shock protein 90.1		1.16254				1.10584				0.946181
			Glyma.15G071400		Dof-type zinc finger DNA-binding family protein		0.784799				0.80338	0.772222	0.823051
			Glyma.04G180800				1.03648				1.34257				0.760791
			Glyma.20G134200		Glycosyl hydrolase family 10 protein		1.02105				1.06535						1.05085
			Glyma.16G175400	UGT88A1	UDP-glucosyl transferase 88A1		0.766526			1.17437					1.17389
			Glyma.U032500		uricase / urate oxidase / nodulin 35, putative		0.836936			1.2724					0.998276
			Glyma.07G120500				1.0662				1.19355				0.836181
			Glyma.13G097900	AHA2,HA2,PMA2	H(+)-ATPase 2	1.19884					1.10841				0.776107
			Glyma.10G161500				2.24201		-2.22324			0.926486			2.13065
			Glyma.13G293700	GRX480,roxy19	Thioredoxin superfamily protein	1.02209					1.01024		1.03393
			Glyma.01G196600	HAT22	Homeobox-leucine zipper protein family		1.27254				0.936089				0.843639
			Glyma.15G072600		CBS domain-containing protein	1.22656					1.0255				0.790024
			Glyma.09G128300	UGT88A1	UDP-glucosyl transferase 88A1	1.17214		1.06907					0.765657
			Glyma.07G190100		F-box family protein		1.09859				1.04002				0.861983
			Glyma.20G114900				0.90008				1.00433	1.07874
			Glyma.09G073600	ATSUS4,SUS4	sucrose synthase 4		1.10174				1.05558				0.765366
			Glyma.17G026400	RALFL33	ralf-like 33		0.89423				1.1105			0.91441
			Glyma.18G013600	SUFE2	sulfur E2		0.881122				1.01394				1.00156
			Glyma.11G087500	ATMLO8,MLO8	Seven transmembrane MLO family protein		0.891577				1.1905				0.801452
			Glyma.09G143600	XBAT33	XB3 ortholog 3 in Arabidopsis thaliana		0.849877									1.20379	0.814866
			Glyma.10G239400	CBF4,DREB1D	C-repeat-binding factor 4		0.998574				0.988534				0.858014
			Glyma.18G277100	ATBZIP42,bZIP42	basic leucine-zipper 42		0.989104				1.04118				0.807735
			Glyma.01G076000		DNA-directed RNA polymerase family protein	1.39577							1.43506
			Glyma.20G010200		Protein of unknown function (DUF1645)	0.847723					1.10404				0.855327
			Glyma.20G161100				1.77129										1.03301
			Glyma.04G103400		tetratricopeptide repeat (TPR)-containing protein		1.08141			0.833378					0.834927
			Glyma.07G029100		BED zinc finger ;hAT family dimerisation domain		0.979959			0.938885					0.824123
			Glyma.11G160300		Insulinase (Peptidase family M16) family protein		1.38117								1.35501
			Glyma.15G146600	MLP423	MLP-like protein 423	0.920354												0.836503	0.960245
			Glyma.05G125900		FAD-binding Berberine family protein		1.20111		-0.982235	0.790082	0.782374				0.918911
			Glyma.17G029200		Protein phosphatase 2C family protein		1.08058									1.61857
			Glyma.01G035300				0.971276						0.875206				0.831351
			Glyma.11G137100	APUM2,PUM2	pumilio 2		1.08815			0.78356				0.767356
			Glyma.10G201100		Pyruvate kinase family protein		0.871103				0.960284				0.770622
			Glyma.09G281800	ATOMT1,OMT1	O-methyltransferase 1	1.22198						1.37695
			Glyma.19G263300	LOX3	lipoxygenase 3		0.951581				0.812177				0.81306
			Glyma.05G000700		Pyruvate kinase family protein		0.88311				0.892951				0.79904
			Glyma.20G008400				0.859222			0.790953			0.756803
			Glyma.08G058900		F-box family protein	0.782786	0.847514								0.77351
			Glyma.07G125600	ATOXS3,OXS3	oxidative stress 3		0.765676				0.763412		0.842278
			Glyma.09G126200	ATCHIA,CHIA	chitinase A		1.24512									1.05739
			Glyma.19G033500	COB	COBRA-like extracellular glycosyl-phosphatidyl inositol-anchored protein family	1.05752							1.22826
			Glyma.13G272300		sodium/calcium exchanger family protein / calcium-binding EF hand family protein		1.32081										0.937463
			Glyma.04G098100		RING/U-box superfamily protein		1.17768								1.06368
			Glyma.04G184000		HCO3- transporter family		1.16734							1.04515
			Glyma.10G277700	CAT7	cationic amino acid transporter 7		1.33575										0.859952
			Glyma.12G096500				1.30564						0.883304
			Glyma.19G081700	CPR30	F-box and associated interaction domains-containing protein		1.202								0.860825
			Glyma.U038200		hydroxyproline-rich glycoprotein family protein		1.00909							1.0136
2OG			Glyma.U027300	LAC7	laccase 7		1.13676								0.871454
			Glyma.10G010000		Pectin lyase-like superfamily protein		1.12039						0.874604
			Glyma.04G150400				1.19405										0.792946
			Glyma.10G190100		Protein of unknown function (DUF3527)		1.10267						0.85647
			Glyma.15G269100	HAT14	homeobox from Arabidopsis thaliana		0.897563									1.06068
			Glyma.11G062600	CYP71B34	cytochrome P450, family 71, subfamily B, polypeptide 34	1.10887						0.808374
			Glyma.04G091600		Predicted AT-hook DNA-binding family protein		1.08229										0.768858
			Glyma.08G029000	AT-CDA1,CDA1,DESZ	cytidine deaminase 1	1.00995						0.822655
			Glyma.09G080000	AtWRKY42,WRKY42	WRKY family transcription factor		0.839216									0.989343
			Glyma.10G002100		Protein of unknown function (DUF506)		0.778063										0.93959
			Glyma.10G150400	AtPP2-B15,PP2-B15	phloem protein 2-B15	0.874265													0.831454
			Glyma.06G138700	PGY2	Ribosomal protein L6 family	0.806791							0.884318
			Glyma.14G178000		basic helix-loop-helix (bHLH) DNA-binding superfamily protein		0.848959										0.826744
			Glyma.13G254900	HSC70-5,MTHSC70-2	mitochondrial HSO70 2		0.791864								0.855273
			Glyma.04G218900	ATGCN5,GCN5	general control non-repressible 5		0.767198									0.85072
			Glyma.19G054200		ATPase, F0 complex, subunit A protein	0.988979					-0.772435		1.19713
Network member	Set Names	No. elements	Elements	A.t. gene name	Description	1 Fe 083	1 Fe 454	1 Fe 2.5 Bic 083	1 Fe 5 Bic 083	1 Fe 2.5 Bic 454	1 Fe 5 Bic 454	20 Fe 2.5 Bic 083	20 Fe 5 Bic 083	20 Fe 2.5 Bic 454	20 Fe 5 Bic 454	1 Fe 2.5 Bic 083	1 Fe 5 Bic 083	1 Fe 2.5 Bic 454	1 Fe 5 Bic 454
	BicUp FeDn	312	Glyma.20G196900	FSD2	Fe superoxide dismutase 2	-3.84458	-5.48097	-5.20127	-5.20794	-3.89208	-3.51303			0.925907			4.24197		5.51099
			Glyma.10G193500	FSD2	Fe superoxide dismutase 2	-3.60058	-4.78778	-3.96938		-3.91993	-3.92989			0.792879			4.08789		4.81309
			Glyma.03G223600	ATRL6,RL6,RSM3	RAD-like 6	-2.70617	-4.33	-3.80344	-2.45371	-3.41404	-3.13628						3.04204		3.68823
			Glyma.10G142500		neurofilament protein-related	-2.62898										2.59239	3.25705
			Glyma.14G048200	AIR3	Subtilisin-like serine endopeptidase family protein	-2.58252										2.46698	2.57664
2OG			Glyma.13G338300	ZIP2	ZRT/IRT-like protein 2	-2.44228	-1.95224	-2.79117	-1.56779	-2.03651	-2.22647		0.898181				3.33533		1.78219
			Glyma.15G016900		Major facilitator superfamily protein	-2.14936	-1.08384			-1.03295	-0.912385					1.92236
			Glyma.10G004800	ATPHO1,PHO1	phosphate 1	-2.12939										3.30992	2.19262
			Glyma.02G213700	ATBCA5,BCA5	beta carbonic anhydrase 5	-2.06132					-1.33801					2.26878
			Glyma.03G229200	ATSK11,SK 11	shaggy-related kinase 11	-2.04302										1.18338	1.5655
			Glyma.01G167700			-2.00143					0.942747					2.16746	2.05794
			Glyma.02G042200		AMP-dependent synthetase and ligase family protein	-1.92622					-0.818229					2.17269	1.6318
			Glyma.18G018800		Protein of unknown function (DUF581)	-1.90529										1.35916	1.5281
			Glyma.06G103900		Major facilitator superfamily protein	-1.88035											2.51515
			Glyma.09G279100	CYP71B34	cytochrome P450, family 71, subfamily B, polypeptide 34	-1.8423										2.07101
			Glyma.09G202600		Protein of unknown function (duplicated DUF1399)	-1.80508	-1.48678	-1.34814		-1.544							2.53642		1.61618
			Glyma.20G212700		Protein of unknown function (DUF1442)	-1.66596											1.90043
			Glyma.05G072600	AtMYB40,MYB40	myb domain protein 40	-1.64872					0.908172					1.45247	1.70811
			Glyma.12G176900	ATNRT2.4,NRT2.4	nitrate transporter 2.4	-1.63989					1.22862		0.995499	1.53273	1.1861		2.63124		1.80041
			Glyma.14G031300	ATNPR3,NPR3	NPR1-like protein 3	-1.63247										2.04335	1.45904
			Glyma.10G247200		Protein of unknown function (DUF1677)	-1.62519	-1.55191				-1.03943					1.09145	1.4959
			Glyma.08G328000	ZIP11	zinc transporter 11 precursor	-1.61527	-2.43826	-2.12641	-1.80338	-2.25751	-1.91288						1.35789		1.74252
			Glyma.17G148600	ATCAT6,CAT6	cationic amino acid transporter 6	-1.60434										1.76703
			Glyma.06G283300		basic helix-loop-helix (bHLH) DNA-binding superfamily protein	-1.59161	-2.44371			-1.76263	-1.56199						1.73117
2OG			Glyma.15G036200	ZIP11	zinc transporter 11 precursor	-1.56239		-1.37192					0.752061				2.30998
			Glyma.06G019200		Protein of unknown function (DUF630 and DUF632)	-1.54801					-0.860017					0.934849	1.10229
			Glyma.11G250200	CYP78A5,KLU	cytochrome P450, family 78, subfamily A, polypeptide 5	-1.53471				1.31176	1.50491			1.12496		2.52422	1.27194	1.6629
			Glyma.10G075400		Uncharacterised protein family (UPF0497)	-1.52803	-1.35964										1.17132
			Glyma.11G031500	ATNRT1,B-1,CHL1,CHL1-1,NRT1,NRT1.1	nitrate transporter 1.1	-1.52085										2.17697	1.12567
			Glyma.18G078600	ZIP11	zinc transporter 11 precursor	-1.49907	-1.91726	-1.65836	-1.62464	-1.80758	-1.41398								1.2838
			Glyma.10G112000	CCH	copper chaperone	-1.49034	-1.91891	-1.91255	-1.80584	-1.02729							1.52535		2.09708
			Glyma.09G134900		Divalent ion symporter	-1.48958											0.921574
			Glyma.06G045100	ARA12	Subtilase family protein	-1.48414	-1.28583									1.59217	1.24033	0.884425	0.876358
			Glyma.04G022300	ATSBT5.2	Subtilisin-like serine endopeptidase family protein	-1.47847										2.06525	0.842639
			Glyma.15G007900		Tetratricopeptide repeat (TPR)-like superfamily protein	-1.47666										1.97959
			Glyma.10G128900			-1.47068			1.23343	1.20971						1.85358	1.94038
			Glyma.18G080300	CYP71B11	ytochrome p450, family 71, subfamily B, polypeptide 11	-1.47066											1.22253
			Glyma.13G322500	XTH32	xyloglucan endotransglucosylase/hydrolase 32	-1.46939											1.76779
			Glyma.09G275400		Disease resistance-responsive (dirigent-like protein) family protein	-1.4663											1.10631
			Glyma.10G193400		Integrase-type DNA-binding superfamily protein	-1.45933								1.16788		1.8312	1.98414
			Glyma.19G246900			-1.44934	-1.06173									1.81229	1.16424
			Glyma.13G139000	JKD	C2H2-like zinc finger protein	-1.44926											0.988354
			Glyma.02G276100			-1.44407										1.72618
			Glyma.04G068000	OCP3	overexpressor of cationic peroxidase 3	-1.42552					-0.789501					1.91945	1.06031
			Glyma.11G096500		GRAS family transcription factor	-1.42021										1.02672
			Glyma.11G252100		Protein of unknown function (DUF 3339)	-1.41151	-1.26345				-0.896853					1.86083	0.790778
			Glyma.18G143600		Copper amine oxidase family protein	-1.40916	-0.904669									1.77843	1.06072
			Glyma.09G275300		RING/U-box superfamily protein	-1.40506					-1.04736						1.24344
			Glyma.06G087400			-1.39459					-1.24481					1.86608	1.27996
			Glyma.02G204700	BRS1,SCPL24	alpha/beta-Hydrolases superfamily protein	-1.3931											1.37619
			Glyma.01G019800		Protein of unknown function (duplicated DUF1399)	-1.37538	-0.989219										1.72015
			Glyma.13G009100	XERICO	RING/U-box superfamily protein	-1.37418										1.42555
			Glyma.11G231600		HXXXD-type acyl-transferase family protein	-1.37112	-1.25277									1.03964	1.76805
			Glyma.19G221800		Chitinase family protein	-1.35183										1.21785
			Glyma.14G057400	MRH1	Leucine-rich repeat protein kinase family protein	-1.35084										1.15326
			Glyma.15G142400		Glycosyl hydrolase superfamily protein	-1.34321	-0.817989									1.34532	1.15074	1.13954	0.962873
			Glyma.02G233900		Peroxidase superfamily protein	-1.34292	-1.20207	-1.20413		-1.1776			0.927865				2.26594
			Glyma.01G044600	ATHB13	Homeobox-leucine zipper protein family	-1.33889										1.4377	2.16791
			Glyma.18G059700	ATEOL1,ETO1	tetratricopeptide repeat (TPR)-containing protein	-1.33292										1.55897	1.09271
			Glyma.08G086600	FTSH2,VAR2	FtsH extracellular protease family	-1.33252										1.30589	0.997626
			Glyma.06G173300	ATAZG2,AZG2	Xanthine/uracil permease family protein	-1.32731	-1.21582										1.03803
			Glyma.03G002300	ATWRKY67,WRKY67	WRKY DNA-binding protein 67	-1.32588										1.45249	1.76652
			Glyma.07G262500	SLAH1	SLAC1 homologue 1	-1.32417					-1.56078					2.2648	1.11307
			Glyma.03G205900	AMP1,COP2,HPT,MFO1,PT	Peptidase M28 family protein	-1.3241										1.84668
			Glyma.08G118100			-1.32221										1.02605	1.29661		1.10478
			Glyma.02G244600	AtMYB20,MYB20	myb domain protein 20	-1.32094											1.46252
			Glyma.02G263900		Leucine-rich repeat protein kinase family protein	-1.31117				1.17247						1.56307	0.932193	1.12962
			Glyma.03G132900	BG1	beta-1,3-glucanase 1	-1.31076			1.17087	0.804363						2.15368	1.5514
			Glyma.13G064000	ATHB-3,ATHB3,HAT7,HB-3	homeobox 3	-1.31056				1.21485	0.813239						1.42661
			Glyma.02G006800	ATMYB61,MYB61	myb domain protein 61	-1.29215										2.48505	1.12748
			Glyma.18G252300	ATERF13,EREBP,ERF13	ethylene-responsive element binding factor 13	-1.29068	-1.43732											1.17154	1.19376
			Glyma.14G082400	MSS3	Calcium-binding EF-hand family protein	-1.27143	-1.37102									2.57863
			Glyma.19G262400			-1.25793										1.5441	0.919693
			Glyma.07G139400		Bifunctional inhibitor/lipid-transfer protein/seed storage 2S albumin superfamily protein	-1.2507										1.01827
			Glyma.04G036100		Major facilitator superfamily protein	-1.2489										1.06453	0.956649
			Glyma.08G094200	ZFP4	zinc finger protein 4	-1.23812										1.8038
			Glyma.01G011500		Mono-/di-acylglycerol lipase, N-terminal;Lipase, class 3	-1.22974											0.876682
			Glyma.19G257000			-1.22171					-1.22775					1.34985
			Glyma.17G174300		Remorin family protein	-1.21805	-0.997027									1.24134
			Glyma.12G019700		NAD(P)-binding Rossmann-fold superfamily protein	-1.21128											0.949602
			Glyma.11G022400	BRH1	brassinosteroid-responsive RING-H2	-1.21075											0.885339
			Glyma.19G205300		Peroxidase superfamily protein	-1.20873		-1.90466									1.23786
			Glyma.03G199000		AP2/B3-like transcriptional factor family protein	-1.20824					-0.97694						1.13807
			Glyma.18G070800			-1.20782	-0.91861			-1.00204	-1.20544					1.63903	0.862025
			Glyma.12G101200	RCI3,RCI3A	Peroxidase superfamily protein	-1.20437		-1.23792	-1.1262					0.841937			0.947879
			Glyma.08G192300	AtIDD11,IDD11	indeterminate(ID)-domain 11	-1.19644										1.56604	1.14226
			Glyma.19G186100	GAMMA-TIP,GAMMA-TIP1,TIP1;1	gamma tonoplast intrinsic protein	-1.19466										1.15807	0.924128
			Glyma.20G214200		Peroxidase superfamily protein	-1.19446											1.20267
			Glyma.01G105600			-1.19331					-1.29335					1.47785
			Glyma.03G192000			-1.18348										1.5914	1.18343
			Glyma.03G189100		Exostosin family protein	-1.18326										1.63592	0.944637
			Glyma.09G080700			-1.17981										1.10896
			Glyma.07G083300	CYP704A2	cytochrome P450, family 704, subfamily A, polypeptide 2	-1.17978											0.81506
			Glyma.20G224700	UNE12	basic helix-loop-helix (bHLH) DNA-binding superfamily protein	-1.17857										1.54961	1.02167
			Glyma.10G025800		receptor-like protein kinase-related family protein	-1.17492											0.801686
			Glyma.10G280000	AtIDD5,IDD5	indeterminate(ID)-domain 5	-1.16825										1.5004
			Glyma.08G017700	ROH1	from the Czech \'roh\' meaning \'corner\'	-1.16694										1.05488	0.854536
			Glyma.09G062900	BGAL12	beta-galactosidase 12	-1.16645					-0.795235					1.56378
			Glyma.03G061300			-1.1656				0.98579	1.01935					0.969254		0.982416
			Glyma.14G033500	BAM3	Leucine-rich receptor-like protein kinase family protein	-1.15532	-1.31097				-1.05025						0.92729
			Glyma.12G178100	FRA8,IRX7	Exostosin family protein	-1.14657					0.84946			1.11019
			Glyma.02G064400	ATRNS1,RNS1	ribonuclease 1	-1.14581								0.822949		0.870159	1.04684	1.10139
			Glyma.18G214300		Disease resistance-responsive (dirigent-like protein) family protein	-1.14524											1.40673
			Glyma.10G142200	ATMYB61,MYB61	myb domain protein 61	-1.12696										1.40005	1.1614
			Glyma.06G213400		Homeodomain-like superfamily protein	-1.12332	-0.899377									1.30228
			Glyma.03G185900	GAMMA-TIP,GAMMA-TIP1,TIP1;1	gamma tonoplast intrinsic protein	-1.11886										1.00589	0.943301
			Glyma.02G244200	PDLP7	plasmodesmata-located protein 7	-1.11212											0.970387
			Glyma.06G181900		HCO3- transporter family	-1.1016											1.11898
			Glyma.20G032400		EXS (ERD1/XPR1/SYG1) family protein	-1.10027			-1.18277							1.61443
			Glyma.08G173400	anac021,ANAC022,NAC1	NAC domain containing protein 1	-1.09824										1.12948
			Glyma.15G163200			-1.09797	-1.12614									1.64959	0.879145
			Glyma.08G333200		Leucine-rich receptor-like protein kinase family protein	-1.08764								0.902038		1.07999	0.996644
			Glyma.01G036300			-1.08582		-1.36162	-0.875134				1.21234				2.29467
			Glyma.09G014100	NF-YB3	nuclear factor Y, subunit B3	-1.08206										0.921544
			Glyma.11G207000	CRK2	cysteine-rich RLK (RECEPTOR-like protein kinase) 2	-1.08127										1.38161
			Glyma.01G152100	ATROPGEF14,ROPGEF14	RHO guanyl-nucleotide exchange factor 14	-1.07495											1.04648
			Glyma.03G018800		TCP family transcription factor	-1.07356	-1.86559										0.991811
			Glyma.03G137900	AtSIP2,SIP2	seed imbibition 2	-1.06477										0.991504
			Glyma.01G084000		PLAC8 family protein	-1.06371										1.85119
			Glyma.07G142600		Laccase/Diphenol oxidase family protein	-1.06256										1.02819
			Glyma.04G176900	BPE,BPEp,BPEub,ZCW32	BIG PETAL P	-1.05875										1.50502	0.866483
			Glyma.18G123500	ATHB13	Homeobox-leucine zipper protein family	-1.05688	-1.45432									1.254
			Glyma.20G169200		Peroxidase superfamily protein	-1.05284	-0.935011				-1.09563					0.848471			0.975032
			Glyma.20G215500		Plant protein of unknown function (DUF247)	-1.05281				1.346	0.83176			1.15279	1.19886		1.09384	2.09314	1.95012
			Glyma.01G204800	AT-EXPR,ATEXLB1,ATEXPR1,ATHEXP BETA 3.1,EXLB1,EXPR	expansin-like B1	-1.05217	-1.68186				-1.30211					1.27134		1.12205	0.967288
			Glyma.05G120500	ANAC104,XND1	xylem NAC domain 1	-1.0496	-1.2524				-1.25594					1.27602
			Glyma.06G010900			-1.04839	-1.59745									1.05637			1.18877
			Glyma.13G228300	MEE62	Leucine-rich repeat protein kinase family protein	-1.04614											1.14536
			Glyma.19G151300		Disease resistance-responsive (dirigent-like protein) family protein	-1.03633			-1.00334	0.758513							0.956011
			Glyma.07G036200	ATHAP2C,HAP2C,NF-YA3	nuclear factor Y, subunit A3	-1.02842										1.46531
			Glyma.15G141900			-1.02435										1.44998	0.873723
			Glyma.15G160800		Plant protein of unknown function (DUF247)	-1.02084											0.909255
			Glyma.07G080300		TCP family transcription factor	-1.01697					-1.05233						0.946727
			Glyma.20G166500		sequence-specific DNA binding transcription factors	-1.01635										1.34766
			Glyma.06G133000	ATYSL3,YSL3	YELLOW STRIPE like 3	-1.01369			-1.60989								1.16063
			Glyma.17G165600	ZFP7	zinc finger protein 7	-1.01148										1.31553
			Glyma.12G030700		Chaperone DnaJ-domain superfamily protein	-1.00588										1.55425	0.874299
			Glyma.07G090700			-1.00545					-0.98302					1.20074
			Glyma.11G228000	PIP1;4,PIP1E,TMP-C	plasma membrane intrinsic protein 1;4	-1.00509											0.92548
			Glyma.13G042200		2-oxoglutarate (2OG) and Fe(II)-dependent oxygenase superfamily protein	-1.00445										1.516
			Glyma.07G165900			-0.998181	-1.3136									0.799171		1.03643	1.09877
			Glyma.07G061300			-0.99371										1.05366
			Glyma.17G143900		Integrase-type DNA-binding superfamily protein	-0.991269											1.33336
			Glyma.10G164400			-0.988491	-1.16304									1.24854	0.949212
			Glyma.02G001100		HXXXD-type acyl-transferase family protein	-0.986201	-1.22949											1.35852	1.38062
			Glyma.20G067300	ATOPT7,OPT7	oligopeptide transporter 7	-0.984807											0.845509
			Glyma.05G147100	CYP78A5,KLU	cytochrome P450, family 78, subfamily A, polypeptide 5	-0.979992				1.13464	0.889159					2.19329
			Glyma.14G214500	AtMYB43,MYB43	myb domain protein 43	-0.97804						0.949146					1.3231
			Glyma.06G302600	RCI3,RCI3A	Peroxidase superfamily protein	-0.97642	-1.45229											0.960727	0.935324
			Glyma.13G120200		pfkB-like carbohydrate kinase family protein	-0.974187										1.10668
			Glyma.03G227700	ATMYB61,MYB61	myb domain protein 61	-0.971486											0.962558
			Glyma.06G292300			-0.969307										1.11118
			Glyma.18G127500		DNAJ heat shock family protein	-0.968113					0.866112						1.33805
			Glyma.15G076500	DRM1,DYL1	dormancy-associated protein-like 1	-0.967361										1.5155
			Glyma.09G117400	CYP721A1	cytochrome P450, family 721, subfamily A, polypeptide 1	-0.962939											0.920169
			Glyma.14G055300		arogenate dehydrogenase	-0.962213										0.954883	1.12886
			Glyma.01G221300	BRH1	brassinosteroid-responsive RING-H2	-0.959789											0.922894
			Glyma.07G097900		Octicosapeptide/Phox/Bem1p family protein	-0.959549										1.27589
			Glyma.08G232900		DNA glycosylase superfamily protein	-0.946357											0.799368
			Glyma.01G241000	CRK10,RLK4	cysteine-rich RLK (RECEPTOR-like protein kinase) 10	-0.946302										0.975662
			Glyma.10G241200		Protein kinase superfamily protein	-0.946019										1.45495	0.76174
			Glyma.14G053600		Peroxidase superfamily protein	-0.939603		-1.38423	-1.03844	-1.09617	-1.06339						0.839312
			Glyma.03G191400		Plant protein of unknown function (DUF868)	-0.933661										1.66472
			Glyma.15G214700		Ca(2)-dependent phospholipid-binding protein (Copine) family	-0.933466										0.986502	0.824616
			Glyma.20G223200	THA1	threonine aldolase 1	-0.931222	-0.835886				-0.920733					1.48325
			Glyma.08G273100	PCK1,PEPCK	phosphoenolpyruvate carboxykinase 1	-0.929478										1.29113	1.11233
			Glyma.08G014200	TUB6	beta-6 tubulin	-0.926444											0.921679
			Glyma.09G037100		Glycosyl hydrolase superfamily protein	-0.920095			1.44295	1.2533						1.89857	0.882207	1.90319	1.34869
			Glyma.U013800	ATHAM3,HAM3	GRAS family transcription factor	-0.919704										0.780607
			Glyma.04G088700		Leucine-rich repeat transmembrane protein kinase family protein	-0.915463	-0.757169									0.803645
			Glyma.18G090900		Eukaryotic aspartyl protease family protein	-0.914567	-0.915065									1.58226
			Glyma.08G356800		Pectin lyase-like superfamily protein	-0.912759											1.07896
			Glyma.01G171100		Peroxidase superfamily protein	-0.9124										0.797981
			Glyma.02G278300		F-box family protein	-0.911975										0.881097
			Glyma.02G306200	PAT1	GRAS family transcription factor	-0.910652										1.06397
			Glyma.14G056800	ATFER4,FER4	ferritin 4	-0.905655			-0.915526		-0.815782					0.757982
			Glyma.05G160700			-0.902697				0.960524	0.773841				0.869872		1.53968
			Glyma.17G101500	ANAC100,ATNAC5,NAC100	NAC domain containing protein 100	-0.898761										0.944075
			Glyma.11G146500	PIP2;4,PIP2F	plasma membrane intrinsic protein 2;4	-0.896953										0.761076
			Glyma.02G064300	ATRNS1,RNS1	ribonuclease 1	-0.89173											0.760611	0.929617
			Glyma.05G029800	ATHIR1,HIR1	SPFH/Band 7/PHB domain-containing membrane-associated protein family	-0.88341											0.951528
			Glyma.08G273400	EDA40	Zinc finger (C3HC4-type RING finger) family protein	-0.8789					-0.767727					1.2235	1.16084
			Glyma.01G101800	ATZFP10,ZFP10	zinc-finger protein 10	-0.878092										1.279	1.11587
			Glyma.02G046800		Glycosyl hydrolase family 38 protein	-0.876528										0.877903
			Glyma.11G092000		GRAS family transcription factor	-0.875785										1.08275
			Glyma.17G008500			-0.873765										0.779894	0.966648
			Glyma.14G006900	PAT1	GRAS family transcription factor	-0.873478											0.944954	0.872372
			Glyma.02G171600	ATPA2,PA2	peroxidase 2	-0.873251				1.09596	0.833076			0.944623	0.79175		0.773142	0.886809
			Glyma.13G093500	ATGDU3,GDU3,LSB1	glutamine dumper 3	-0.859029											1.11318
			Glyma.10G241600	ATSBT1.3,SBT1.3	subtilase 1.3	-0.857804											0.90581
			Glyma.11G028800		Predicted AT-hook DNA-binding family protein	-0.857476										1.01643
			Glyma.07G098500		Heavy metal transport/detoxification superfamily protein	-0.851229				0.98993		0.814353		1.10799		0.979099	1.43232	1.42609	1.18292
			Glyma.15G202200	KNAT3	KNOTTED1-like homeobox gene 3	-0.849601										1.04125
			Glyma.08G092200	BRL2,VH1	BRI1-like 2	-0.847985	-0.841503									1.00524	1.05776
			Glyma.12G056000		AGC (cAMP-dependent, cGMP-dependent and protein kinase C) kinase family protein	-0.847833	-0.985971			-0.876594	-0.935481						0.809878
			Glyma.12G172300		Protein of unknown function, DUF584	-0.844483				-0.770105						0.892602	0.870744
			Glyma.17G255100	STH2	salt tolerance homolog2	-0.843293	-0.807729									1.2483
			Glyma.10G000300		HXXXD-type acyl-transferase family protein	-0.833754	-1.01867										1.1461	1.36577	1.18199
			Glyma.08G199300	MIOX1	myo-inositol oxygenase 1	-0.832985	-1.02675			-0.917956	-0.912286					0.947858
			Glyma.18G257700		Galactose mutarotase-like superfamily protein	-0.831745											0.775271
			Glyma.03G226600	emb1138	DEAD box RNA helicase (RH3)	-0.830861					-0.759713					1.04435
			Glyma.20G166800	AT-GT2,GT2	Duplicated homeodomain-like superfamily protein	-0.830769										0.999268	0.763913
			Glyma.11G152000			-0.82792											1.31305
			Glyma.09G232900	GAE2	UDP-D-glucuronate 4-epimerase 2	-0.827081										0.993097
			Glyma.15G274600	ATFRD3,FRD3,MAN1	MATE efflux family protein	-0.823322				1.374	1.34556						1.41345	1.35891
			Glyma.08G101000		HXXXD-type acyl-transferase family protein	-0.822943								0.878664		0.953723	0.761702
			Glyma.12G044600	ATUSPL1,USPL1	unknown seed protein like 1	-0.820741					-0.883281					1.12504
			Glyma.15G001700	4CL2,AT4CL2	4-coumarate:CoA ligase 2	-0.813904										1.18769
			Glyma.19G010100	ATHB-1,ATHB1,HAT5,HB-1,HD-ZIP-1	homeobox 1	-0.812928	-0.781664											0.928349
			Glyma.06G068900	RDR6,SDE1,SGS2	RNA-dependent RNA polymerase 6	-0.810806											0.966679
			Glyma.17G227900	AtcwINV6,cwINV6	6-&1-fructan exohydrolase	-0.807841				0.822505								1.00259
			Glyma.17G030600	ARR1,RR1	response regulator 1	-0.806355										0.978773
			Glyma.07G135300	OHP	one helix protein	-0.803867										1.32417
			Glyma.08G214100		VQ motif-containing protein	-0.801433										1.00657
			Glyma.13G305600	UCC1	uclacyanin 1	-0.795235		-1.19588		0.95785	0.837006			0.826948	0.758266		0.844113
			Glyma.07G035800			-0.789673								0.970104				1.24261
			Glyma.08G134200			-0.789603										0.952584
			Glyma.06G193000	AtTCP14,TCP14	TEOSINTE BRANCHED, cycloidea and PCF (TCP) 14	-0.788568	-0.819469									1.36213
			Glyma.14G131300		O-Glycosyl hydrolases family 17 protein	-0.779499											0.761473
			Glyma.17G227800	AtcwINV3,ATFRUCT5,FRUCT5	beta-fructofuranosidase 5	-0.777941										0.832628
			Glyma.06G084600	TIP4;1	tonoplast intrinsic protein 4;1	-0.775408												0.848241
			Glyma.20G151700		hydroxyproline-rich glycoprotein family protein	-0.773848	-1.04746												1.02256
			Glyma.08G060300		Octicosapeptide/Phox/Bem1p family protein	-0.773116										0.97447	0.75876
			Glyma.12G168300		TCP family transcription factor	-0.771673										1.17597
			Glyma.09G243700	ATSBT5.4,SBT5.4	Subtilase family protein	-0.769737											0.756753
			Glyma.08G298400	ATHB13	Homeobox-leucine zipper protein family	-0.767879	-0.776465										0.800005
			Glyma.18G213200	ATWRKY70,WRKY70	WRKY DNA-binding protein 70	-0.764434	-0.75266								1.09733	1.05471		0.946816	1.85909
			Glyma.18G002800	SBP1	selenium-binding protein 1	-0.764212										1.23834
			Glyma.05G188900		RING/U-box superfamily protein	-0.762757	-0.790837									0.960252	1.27865
			Glyma.20G087200	AHL20	AT-hook motif nuclear-localized protein 20	-0.760381										0.908062
			Glyma.14G150100		GDSL-like Lipase/Acylhydrolase superfamily protein	-0.758552										0.96761
			Glyma.15G195900		Ribosomal protein L32e	#VALUE!		#VALUE!	#VALUE!			#NAME?	#NAME?
			Glyma.14G126900			#NAME?							inf
			Glyma.05G072800			#VALUE!			#VALUE!				#NAME?
			Glyma.20G100900		Eukaryotic aspartyl protease family protein		-3.008									1.42673	1.83952
			Glyma.07G017300	TINY2	Integrase-type DNA-binding superfamily protein		-2.79751	-1.41571				0.976243	1.06019	1.15477			1.66265	2.48274
			Glyma.20G036100	ATRNS1,RNS1	ribonuclease 1		-2.52593			-0.824371								1.70703	2.21911
			Glyma.08G202300	TINY2	Integrase-type DNA-binding superfamily protein		-2.3202			-1.35985	-1.32189						1.33457
			Glyma.11G227200		Duplicated homeodomain-like superfamily protein		-2.23136				-0.906794					1.36259
			Glyma.18G184700		2-oxoglutarate (2OG) and Fe(II)-dependent oxygenase superfamily protein		-2.06087										1.52932
			Glyma.12G004600		Plant invertase/pectin methylesterase inhibitor superfamily protein		-1.99632			-1.08759	-1.62154						1.21233
			Glyma.20G115900				-1.87787									0.891621		1.28099	1.70679
			Glyma.10G054700	AtMYB36,MYB36	myb domain protein 36		-1.74702			-0.882355	-0.939207							0.866828	1.11393
			Glyma.03G029600		SAUR-like auxin-responsive protein family		-1.73236			-0.853786	-0.957399					0.924429			1.31339
			Glyma.06G020300		Pyridoxal-dependent decarboxylase family protein		-1.64812						1.49756			0.993838	1.69292
			Glyma.10G177400		Protein of unknown function (DUF1442)		-1.61916										1.55723
			Glyma.04G065800	APT5	adenine phosphoribosyltransferase 5		-1.59683											1.6981	1.4859
			Glyma.10G053000				-1.57866				-0.77771								1.1282
			Glyma.10G217400				-1.55882				-1.04737						1.14602
			Glyma.16G215800		Protein of unknown function (DUF761)		-1.53355				-1.12867					1.00885
			Glyma.12G066000	ATMYB59,ATMYB59-1,ATMYB59-2,ATMYB59-3,MYB59	myb domain protein 59		-1.51107									1.39903
			Glyma.18G249700		Leucine-rich repeat receptor-like protein kinase family protein		-1.48617											1.05267	1.13131
			Glyma.09G065900	MMP	matrix metalloproteinase		-1.46738			-1.34116	-1.08839								1.00401
			Glyma.06G137000	DMR6	2-oxoglutarate (2OG) and Fe(II)-dependent oxygenase superfamily protein		-1.46398			-0.957688	-0.780875								1.70697
			Glyma.11G090200	ABCG14	ATP-binding cassette 14		-1.45973				-0.793959						1.56206
			Glyma.10G183900	ATPTR3,PTR3	peptide transporter 3		-1.43079				-0.810471					0.839027		1.23764
			Glyma.08G321400		Eukaryotic aspartyl protease family protein		-1.42909												2.04869
			Glyma.09G272100		disease resistance family protein / LRR family protein		-1.39786											1.0122	1.23376
			Glyma.18G295500	ZFP6	zinc finger protein 6		-1.37758				-1.04274	0.900361
			Glyma.14G087900		Family of unknown function (DUF566)		-1.35054			-0.992946	-1.3205					1.08029
			Glyma.14G192400		josephin protein-related		-1.31206							0.787693					1.16072
			Glyma.03G219100	CKI1	Signal transduction histidine kinase		-1.30925									0.917815		1.15131
			Glyma.06G099500				-1.29566									1.3822		1.39329	1.27377
			Glyma.09G063000	ATPAO5,PAO5	polyamine oxidase 5		-1.28516										1.35356
			Glyma.13G123100	ATERF1,ERF1	ethylene response factor 1		-1.27488	1.6827	1.47521		-0.91182	0.782123				1.63594		1.38967
			Glyma.04G014000	ATPLT5,ATPMT5,PMT5	polyol/monosaccharide transporter 5		-1.24024											1.47078
			Glyma.15G248000				-1.21191				-1.09088					0.900695	0.785118
			Glyma.16G180600		hydroxyproline-rich glycoprotein family protein		-1.20585									1.54259		1.64751
			Glyma.18G252400	ATERF13,EREBP,ERF13	ethylene-responsive element binding factor 13		-1.20015												1.11024
			Glyma.19G132300	ARR9,ATRR4	response regulator 9		-1.18982										0.980143
			Glyma.04G002300		Ribosomal protein L3 family protein		-1.18124									1.02399
			Glyma.06G041800	WOX4	WUSCHEL related homeobox 4		-1.16453			-1.26354	-1.5283					1.96031
			Glyma.19G008300		Oxidoreductase, zinc-binding dehydrogenase family protein		-1.15248											0.880265	1.23892
			Glyma.09G119900				-1.14682										0.764896		0.845924
			Glyma.07G204800		alpha/beta-Hydrolases superfamily protein		-1.14626										1.30472
			Glyma.08G181100	ANAC104,XND1	xylem NAC domain 1		-1.14242			-1.02474	-0.925872					1.1609
			Glyma.11G239700				-1.13998				-1.10518					1.06495
			Glyma.17G112900		Cupredoxin superfamily protein		-1.13924												1.0446
			Glyma.15G028600	SGR7,SHR	GRAS family transcription factor		-1.1231					0.950612		0.807581				1.28224
			Glyma.07G223100		SBP (S-ribonuclease binding protein) family protein		-1.1221											1.33565	0.990291
			Glyma.20G206300	ATPTR3,PTR3	peptide transporter 3		-1.1086											0.837978	0.874392
			Glyma.02G225600		josephin protein-related		-1.05879												1.10001
			Glyma.13G152900	AAE12	acyl activating enzyme 12		-1.05696							1.10334				1.49147
			Glyma.09G274000	ATWRKY70,WRKY70	WRKY DNA-binding protein 70		-1.04468									0.801099			1.2656
			Glyma.11G131800		AGC (cAMP-dependent, cGMP-dependent and protein kinase C) kinase family protein		-1.04428				-0.764988					1.16611
			Glyma.17G173000	MAPKKK21	mitogen-activated protein kinase kinase kinase 21		-1.03303											1.17986	1.47414
			Glyma.02G254600		HXXXD-type acyl-transferase family protein		-1.0173					0.766386
			Glyma.01G018000				-1.0006									1.06978
			Glyma.05G063600	ATERF-1,ERF-1	ethylene responsive element binding factor 1		-0.97994											1.09342	1.24119
			Glyma.13G260100				-0.969711						0.78253				0.98411
			Glyma.06G168300		Heavy metal transport/detoxification superfamily protein		-0.958632									1.02749
			Glyma.05G139000	ZFP4	zinc finger protein 4		-0.952096				-1.08876					1.3049
			Glyma.02G005800	PHT1;7	phosphate transporter 1;7		-0.944602			1.27346	1.52025		0.805928	1.1729	0.836293		0.989091	2.21861	1.79029
			Glyma.18G057000				-0.940412										0.807885
			Glyma.04G011000				-0.931898									0.90113		1.08957
			Glyma.06G240300		VQ motif-containing protein		-0.931596									0.942764		0.943927
			Glyma.07G107500	AtIDD14,IDD14	indeterminate(ID)-domain 14		-0.922685									1.22124
			Glyma.19G007600		Protein of unknown function (DUF1645)		-0.899551									1.49032
			Glyma.20G012300	ATXTH28,EXGT-A2,XTH28,XTR2	xyloglucan endotransglucosylase/hydrolase 28		-0.897704											0.902682
			Glyma.01G133300		Leucine-rich repeat protein kinase family protein		-0.889392			-1.11555				0.835168
			Glyma.03G021200	CYP76C4	cytochrome P450, family 76, subfamily C, polypeptide 4		-0.876968			1.24856	1.14184			0.854961				2.12497	1.30379
			Glyma.01G097900		Zinc finger (C3HC4-type RING finger) family protein		-0.865812									0.992306
			Glyma.06G063500	ARR12,RR12	response regulator 12		-0.859693										0.818354
			Glyma.12G094500	LHW	transcription factor-related		-0.84427				-1.0407					0.782917
			Glyma.01G162500				-0.838014											0.999239	1.00176
			Glyma.14G158600	WAK3	wall associated kinase 3		-0.824074				-0.922729								1.10413
			Glyma.13G058400	MUB2	membrane-anchored ubiquitin-fold protein 2		-0.820541											0.901884
			Glyma.09G258000	ARATH;BSAS3;1,ATCYSC1,CYSC1	cysteine synthase C1		-0.793711											1.01777	1.04799
			Glyma.17G160800	SGR7,SHR	GRAS family transcription factor		-0.785518			-0.852579	-1.02819					0.964809
			Glyma.13G248500		S-locus lectin protein kinase family protein		-0.776145									0.873415
			Glyma.15G122000				#VALUE!												inf
			Glyma.06G298800		Wound-responsive family protein		#NAME?			#NAME?	#NAME?				inf		1.67849
Network member	Set Names	No. elements	Elements	A.t. gene name	Description	1 Fe 083	1 Fe 454	1 Fe 2.5 Bic 083	1 Fe 5 Bic 083	1 Fe 2.5 Bic 454	1 Fe 5 Bic 454	20 Fe 2.5 Bic 083	20 Fe 5 Bic 083	20 Fe 2.5 Bic 454	20 Fe 5 Bic 454	1 Fe 2.5 Bic 083	1 Fe 5 Bic 083	1 Fe 2.5 Bic 454	1 Fe 5 Bic 454
	BicDn FeUp	278	Glyma.19G133500			2.79074										-2.46149
			Glyma.04G131100		NmrA-like negative transcriptional regulator family protein	2.57607										-1.18948	-1.36576
			Glyma.18G122900		O-fucosyltransferase family protein	2.5689					1.04399						-1.39241
			Glyma.02G111100			2.45546	1.34051	2.12098		2.43518	2.77669						-1.59891
			Glyma.07G139700	ATGSTU8,GSTU8	glutathione S-transferase TAU 8	2.2138					1.31088					-2.1207	-1.46983
			Glyma.14G048900	ACO4,EAT1,EFE	ethylene-forming enzyme	2.2013										-1.66408	-1.22216
			Glyma.13G305500	bHLH115	basic helix-loop-helix (bHLH) DNA-binding superfamily protein	2.19778	1.40116	2.67549		2.01919	2.14243						-1.24287
			Glyma.08G140600	CYP84A1,FAH1	ferulic acid 5-hydroxylase 1	2.17976	1.06957										-2.42758
			Glyma.05G137800	ATSRG1,SRG1	senescence-related gene 1	2.17889					1.39615					-1.9003	-1.468
			Glyma.14G081500	PLA IIA,PLA2A,PLP2	phospholipase A 2A	2.15078					2.52601					-2.32589	-1.23637
			Glyma.20G000800		DNAse I-like superfamily protein	2.05275					1.87533					-1.71901	-0.955318
			Glyma.08G140700		Tetratricopeptide repeat (TPR)-like superfamily protein	2.00817				1.07119	1.41016					-1.28325	-2.08946
			Glyma.04G020500		Major facilitator superfamily protein	1.8135				3.57824	3.1886					-1.49301
			Glyma.16G199900		peptidoglycan-binding LysM domain-containing protein	1.81265					1.60527					-1.5529	-1.2857
			Glyma.18G265900		UDP-Glycosyltransferase superfamily protein	1.81029		1.26565									-1.31
			Glyma.11G130200	ATLOX2,LOX2	lipoxygenase 2	1.76703				3.34684	3.76576					-1.33057	-2.0636
			Glyma.18G293500			1.75881				1.4838	1.81888					-1.26715	-1.15517
			Glyma.10G016700		Pollen Ole e 1 allergen and extensin family protein	1.67012				1.31189	1.87333					-2.04368	-1.1009
			Glyma.14G179200			1.64569					0.975631					-1.50649	-1.10005
			Glyma.10G050100	IRX9	Nucleotide-diphospho-sugar transferases superfamily protein	1.63599										-2.53767
			Glyma.16G152600		O-Glycosyl hydrolases family 17 protein	1.58128										-1.66442	-1.57562
			Glyma.17G047700	JAZ1,TIFY10A	jasmonate-zim-domain protein 1	1.57236										-1.1937	-0.94614
			Glyma.10G234700	CYP715A1	cytochrome P450, family 715, subfamily A, polypeptide 1	1.56008										-1.30086	-2.41146
			Glyma.08G256600	AOC4	allene oxide cyclase 4	1.55642										-2.64977	-0.964416
			Glyma.03G005800		MATE efflux family protein	1.54357					1.1539					-1.16419	-1.33184
			Glyma.08G338800	GT72B1,UGT72B1	UDP-Glycosyltransferase superfamily protein	1.53113					0.88637					-1.41704	-3.00875
			Glyma.11G003500		Pyridoxal-5\'-phosphate-dependent enzyme family protein	1.51092					1.29137					-2.25489	-0.959945
			Glyma.12G196700	bHLH105,ILR3	basic helix-loop-helix (bHLH) DNA-binding superfamily protein	1.49258	1.21848	1.75959	1.48105	1.71317	1.92861						-0.918129
			Glyma.10G010700	ATGA2OX4,ATGA2OX6,DTA1,GA2OX6	gibberellin 2-oxidase 6	1.48529										-1.12575	-0.757754
			Glyma.02G238500		Protein of unknown function (DUF607)	1.48451					1.47142					-1.52629	-1.20234
			Glyma.15G070300	anac025,NAC025	NAC domain containing protein 25	1.48281										-1.87157	-1.6121
			Glyma.05G141200	JAZ8,TIFY5A	jasmonate-zim-domain protein 8	1.45755					0.979517					-1.99429	-0.897977
			Glyma.11G247500		B12D protein	1.44843										-1.403	-1.05416
			Glyma.04G043100			1.44235										-1.29763	-1.1414
			Glyma.04G013800	JAZ1,TIFY10A	jasmonate-zim-domain protein 1	1.38937	1.32885				1.33723					-1.62617
			Glyma.08G195300	ADOF1,DOF1	DOF zinc finger protein 1	1.38848	1.38287			1.08056	1.27108					-0.793567	-1.25469		-1.03623
			Glyma.10G090700	APAO,ATPAO1,PAO1	polyamine oxidase 1	1.38829					1.001					-1.64306
			Glyma.04G040000		HXXXD-type acyl-transferase family protein	1.37934											-1.47451
			Glyma.12G137700	PAT1	GRAS family transcription factor	1.36325										-0.944458	-1.5198
			Glyma.14G199900			1.36241					0.828238					-1.51081	-1.24442
			Glyma.05G102800		alpha/beta-Hydrolases superfamily protein	1.35881				1.46136						-2.05363
			Glyma.08G171400			1.358											-2.16119
			Glyma.03G143700	CYP93D1	cytochrome P450, family 93, subfamily D, polypeptide 1	1.35177											-1.20071
			Glyma.03G258100		basic helix-loop-helix (bHLH) DNA-binding superfamily protein	1.32394					1.49101					-2.13348
			Glyma.11G176500		Homeodomain-like transcriptional regulator	1.31444					1.11286					-1.49657	-1.21177
			Glyma.02G297700	SCL5	scarecrow-like 5	1.31068										-1.1296	-1.14574
			Glyma.14G157600	WAK2	wall-associated kinase 2	1.30312	1.08595			0.80192							-1.17251
			Glyma.07G265000		Protein of unknown function (DUF506)	1.29074											-2.41594
			Glyma.05G126900			1.28529											-1.2328
			Glyma.10G227400	ATMRP14,MRP14	multidrug resistance-associated protein 14	1.27715										-0.753762	-1.53475
			Glyma.02G240000	ATPAO4,PAO4	polyamine oxidase 4	1.276					1.64568					-1.2629	-0.976585
			Glyma.11G046400		VQ motif-containing protein	1.26786											-0.98384
			Glyma.04G225500	LSU2	response to low sulfur 2	1.26704											-1.272
			Glyma.14G049000	ACO4,EAT1,EFE	ethylene-forming enzyme	1.24869											-0.965188
			Glyma.14G070200			1.23264										-1.2943	-0.867368
			Glyma.01G143500	AT-HSFB2A,HSFB2A	heat shock transcription factor B2A	1.23156											-1.05593
			Glyma.13G051900		Pollen Ole e 1 allergen and extensin family protein	1.2296					1.0119					-1.08865	-1.01036
			Glyma.03G187500	UGT73C1	UDP-glucosyl transferase 73C1	1.22654										-2.02265	-1.27194
			Glyma.08G299000			1.22617											-0.987353
			Glyma.12G238200	BEN1	NAD(P)-binding Rossmann-fold superfamily protein	1.22509										-1.29585	-1.16264
			Glyma.19G233900	ATRBOHB,ATRBOHB-BETA,RBOHB	respiratory burst oxidase homolog B	1.21782											-0.854564
			Glyma.09G174200	JAI3,JAZ3,TIFY6B	jasmonate-zim-domain protein 3	1.21302	1.40158			1.70616	1.96488					-1.55871
			Glyma.04G069500	ATBOR4,BOR4	HCO3- transporter family	1.20387					1.02402					-1.29071
			Glyma.10G119400		Subtilisin-like serine endopeptidase family protein	1.20301											-1.04713
			Glyma.16G202500		Embryo-specific protein 3, (ATS3)	1.19587										-1.88215	-1.05842
			Glyma.04G040400		HXXXD-type acyl-transferase family protein	1.19576	0.996965	1.55223		1.43139	1.41814						-1.86159
			Glyma.16G059300	CML38	calmodulin-like 38	1.18919											-1.79258
			Glyma.19G036800		alpha/beta-Hydrolases superfamily protein	1.18082					0.781061					-1.12613
			Glyma.19G065000		Protein of unknown function (DUF1645)	1.18035	0.896407			1.13078	1.50063					-0.89221
			Glyma.03G068200	ATDR4,DR4	drought-repressed 4	1.17429										-1.29651
			Glyma.16G176600		disease resistance family protein / LRR family protein	1.16608											-0.961225
			Glyma.07G151300	FAD8	fatty acid desaturase 8	1.16068										-1.3538	-0.857341
			Glyma.19G254300	TBL25	TRICHOME BIREFRINGENCE-LIKE 25	1.1591										-1.17138
			Glyma.14G022700			1.15592										-1.43461	-1.15996
			Glyma.15G262600		Uncharacterized conserved protein (DUF2358)	1.15346										-1.98001	-0.801814
			Glyma.05G196800		MAC/Perforin domain-containing protein	1.15103	0.95815			1.06086	1.35422					-0.822594
			Glyma.03G066800		NAD(P)-linked oxidoreductase superfamily protein	1.14311											-0.98641
			Glyma.07G256300		Family of unknown function (DUF716)	1.14192				0.956784	1.54013					-0.792472	-1.04199
			Glyma.17G030800			1.13753										-1.81018	-1.34423
			Glyma.02G225400	ZFWD1	zinc finger WD40 repeat protein 1	1.12989											-1.35761
			Glyma.17G034900	ATCP1,CP1	Ca2+-binding protein 1	1.12534										-0.95917	-1.4703
			Glyma.10G109700		NAD(P)-linked oxidoreductase superfamily protein	1.11346										-1.43308	-1.29557
			Glyma.04G026500		alpha/beta-Hydrolases superfamily protein	1.1091				0.785303	1.11235						-1.05196
			Glyma.03G040900		Protein of unknown function (DUF567)	1.10755											-1.11899
			Glyma.17G064300			1.0959				1.06206	1.76179						-1.20761
			Glyma.01G121000		Homeodomain-like superfamily protein	1.08276											-1.03292
			Glyma.13G200000	ANNAT4	annexin 4	1.07876					0.755397					-1.45612	-1.00534
			Glyma.03G150500			1.07834					1.29436					-2.00276	-0.884823
			Glyma.07G140000	ATGSTU7,GST25,GSTU7	glutathione S-transferase tau 7	1.07376										-1.19825
			Glyma.18G210000		Protein of unknown function (DUF567)	1.06934					0.752321					-1.78342
			Glyma.07G004600	ATPERK1,PERK1	proline extensin-like receptor kinase 1	1.06762										-0.854184	-0.906411
			Glyma.10G192900	ATGSTU15,GSTU15	glutathione S-transferase TAU 15	1.06575											-0.873246
			Glyma.02G016600	ATPMEPCRB	Plant invertase/pectin methylesterase inhibitor superfamily	1.06542					-1.36753						-1.6218
			Glyma.12G197900		Calcium-binding EF-hand family protein	1.05123					0.752625						-0.891062
			Glyma.18G009800		B12D protein	1.02383										-1.04733	-0.849103
			Glyma.14G054400	UGT89B1	UDP-glucosyl transferase 89B1	1.0236											-1.50602
			Glyma.18G202600	FAD8	fatty acid desaturase 8	1.02209										-1.03477
			Glyma.09G273200	ATH9,TH9,TRX H9	thioredoxin H-type 9	1.0174					0.987926					-1.05129
			Glyma.08G027000	CAS1	cycloartenol synthase 1	1.00158										-1.01929
			Glyma.02G210300			1.00074											-0.799603
			Glyma.10G047200		RING/U-box superfamily protein	1.00036											-1.17774
			Glyma.20G203700	ATERF1,ERF1	ethylene response factor 1	0.992704					1.40366					-1.10641	-0.80114
			Glyma.13G349300	ATBFRUCT1,ATCWINV1	Glycosyl hydrolases family 32 protein	0.991625											-0.809741	-1.34848
			Glyma.15G106200		adenosine/AMP deaminase family protein	0.987079										-2.21061	-1.25822
			Glyma.16G212500		Kunitz family trypsin and protease inhibitor protein	0.986739										-1.4461
			Glyma.01G031800	KUP6	K+ uptake permease 6	0.985832				1.26744	1.7035					-1.21999
			Glyma.18G023600	LAC5	laccase 5	0.984953										-2.03634	-1.67102
			Glyma.14G104100	MGD1,MGDA	monogalactosyl diacylglycerol synthase 1	0.981872										-0.787282
			Glyma.04G178500			0.978416					0.866865						-0.872358
			Glyma.06G001500		alpha/beta-Hydrolases superfamily protein	0.975731										-0.780694	-0.806876
			Glyma.06G170300	ATPAP27,PAP27	purple acid phosphatase 27	0.969153		-1.22915								-2.20214	-1.53302
			Glyma.17G049900	DDE1,OPR3	oxophytodienoate-reductase 3	0.963569				-0.754622		-0.820545	-0.907538				-1.87513
			Glyma.16G008700	LOX3	lipoxygenase 3	0.959831					0.851858					-0.925992
			Glyma.07G051500	ATMYC2,JAI1,JIN1,MYC2,RD22BP1,ZBF1	Basic helix-loop-helix (bHLH) DNA-binding family protein	0.959066		-1.16637			1.19739					-2.13235
			Glyma.08G175400	ATNAS2,NAS2	nicotianamine synthase 2	0.958324					-1.49587	-2.93156		-2.26745			-2.04878
			Glyma.09G163900		Kunitz family trypsin and protease inhibitor protein	0.953817										-1.44053	-0.884378
			Glyma.03G213500	TPK2	thiamin pyrophosphokinase 2	0.949793											-0.840972
			Glyma.08G180100	J20	DNAJ-like 20	0.943091	0.915939				0.963246						-1.04429
			Glyma.05G082400		Disease resistance protein (CC-NBS-LRR class) family	0.942507	0.794					-1.29212	-1.09241				-2.03905
			Glyma.08G173800		Protein kinase superfamily protein	0.941526											-0.928204
			Glyma.16G164800		Integrase-type DNA-binding superfamily protein	0.940169											-1.43345
			Glyma.01G195700	ATPSK3 (FORMER SYMBOL),ATPSK4,PSK4	phytosulfokine 4 precursor	0.930166											-0.801581
			Glyma.03G057100		2-oxoglutarate (2OG) and Fe(II)-dependent oxygenase superfamily protein	0.929475										-1.15978	-1.74784
			Glyma.08G292000	ILL2	IAA-leucine resistant (ILR)-like 2	0.92734										-0.930325
			Glyma.13G001200	ATMGL,MGL	methionine gamma-lyase	0.926791					0.799914						-1.95615
			Glyma.10G221200		Protein kinase superfamily protein	0.922403	0.845499									-0.854942
			Glyma.04G217400		Integrase-type DNA-binding superfamily protein	0.921643											-1.01862
			Glyma.16G148600	atnudt12,NUDT12	nudix hydrolase homolog 12	0.919986											-0.789075
			Glyma.01G232000		Integrase-type DNA-binding superfamily protein	0.915931				-0.774368							-1.29173
			Glyma.10G014800			0.909596											-1.00487
			Glyma.08G212900	ADS3,FAD5,FADB,JB67	fatty acid desaturase 5	0.90635										-0.940601	-1.24575
			Glyma.09G111900	FAD2	fatty acid desaturase 2	0.904314					1.07796						-0.808391
			Glyma.13G135500	GSTL3	Glutathione S-transferase family protein	0.904186										-1.17916	-1.13861
			Glyma.14G177600		Cupredoxin superfamily protein	0.8988					0.857935					-1.00083	-1.18206
			Glyma.20G113800	AtCXE17,CXE17	carboxyesterase 17	0.896231					0.873963		-0.77859			-0.803119	-1.67939
			Glyma.03G168900		RmlC-like cupins superfamily protein	0.895197				0.94553	0.890397						-0.912817
			Glyma.03G111700	ATERF13,EREBP,ERF13	ethylene-responsive element binding factor 13	0.893919										-0.94861	-1.10676
			Glyma.16G020500	ATMYC2,JAI1,JIN1,MYC2,RD22BP1,ZBF1	Basic helix-loop-helix (bHLH) DNA-binding family protein	0.893253										-1.38987	-1.07386
			Glyma.12G210300	ATFMN/FHY,FMN/FHY	riboflavin kinase/FMN hydrolase	0.889615										-1.09894	-1.27789
			Glyma.04G025100		lysine decarboxylase family protein	0.883493										-0.957169
			Glyma.10G051100	UBQ4	ubiquitin 4	0.880544											-0.886293
			Glyma.19G190600	ATCSLA09,ATCSLA9,CSLA09,CSLA9,RAT4	Nucleotide-diphospho-sugar transferases superfamily protein	0.87657										-1.53288
			Glyma.07G041400	JAZ6,TIFY11B	jasmonate-zim-domain protein 6	0.876565										-0.961923
			Glyma.16G145200	ATMES5,HNL,MES5	methyl esterase 5	0.875985											-0.811635
			Glyma.09G145600	AtRLP7,RLP7	receptor like protein 7	0.874756	1.15785				0.817889					-1.5866	-1.32434
			Glyma.16G010000	JAZ6,TIFY11B	jasmonate-zim-domain protein 6	0.868029										-0.895038
			Glyma.17G011400	ATWRKY6,WRKY6	WRKY family transcription factor	0.865333							-1.0406				-1.90974
			Glyma.18G225100			0.864351										-1.45357	-1.86697
			Glyma.16G180300		Calcium-dependent lipid-binding (CaLB domain) family protein	0.860885				1.14978							-1.23952
			Glyma.13G148500			0.855263										-1.56782
			Glyma.06G043000		N-terminal nucleophile aminohydrolases (Ntn hydrolases) superfamily protein	0.851068							-0.800254	-1.45369			-1.6561
			Glyma.13G247700		PLAC8 family protein	0.847294											-0.757964
			Glyma.14G176700	SNRK2-8,SNRK2.8,SRK2C	Protein kinase superfamily protein	0.846142	0.762114									-0.878284
			Glyma.17G141600		Nucleotide-diphospho-sugar transferases superfamily protein	0.842561										-0.937421
			Glyma.08G136200	ANNAT2	annexin 2	0.841177										-0.868036
			Glyma.13G188900	CRK25	cysteine-rich RLK (RECEPTOR-like protein kinase) 25	0.837619											-1.03002
			Glyma.13G242700			0.836671				0.769664							-0.792571
			Glyma.05G055000	ATCCS,CCS	copper chaperone for SOD1	0.835352	1.60988			1.38051	1.35429			-0.837952					-0.895073
			Glyma.14G078600	AOS,CYP74A,DDE2	allene oxide synthase	0.832781										-0.911094
			Glyma.14G090400	SQE1,XF1	FAD/NAD(P)-binding oxidoreductase family protein	0.829346	0.789469			0.865294	1.12322					-0.946135
			Glyma.11G129900	BGLU17	beta glucosidase 17	0.824147											-1.13388
			Glyma.12G114100		Concanavalin A-like lectin protein kinase family protein	0.823539											-0.830311
			Glyma.15G250100	ATNCED3,NCED3,SIS7,STO1	nine-cis-epoxycarotenoid dioxygenase 3	0.822797										-1.03711	-1.74759
			Glyma.01G161700		Wound-responsive family protein	0.820534					0.845562					-0.824939
			Glyma.01G112600	ATLMCO4,IRX12,LAC4,LMCO4	Laccase/Diphenol oxidase family protein	0.817773	0.942206										-0.944293		-0.893411
			Glyma.07G243100		phospholipases;galactolipases	0.815987	0.787724				0.843675					-1.10815
			Glyma.02G292100			0.814353											-0.840771
			Glyma.07G258700	BGLU46	beta glucosidase 46	0.809275										-1.7268	-0.794588
			Glyma.13G090300	AtUGT85A2,UGT85A2	UDP-glucosyl transferase 85A2	0.806878											-1.02433
			Glyma.20G165000	ATMRP14,MRP14	multidrug resistance-associated protein 14	0.80657											-1.19897
			Glyma.19G044900	AOC3	allene oxide cyclase 3	0.80508										-0.990508
			Glyma.01G142900			0.802932										-0.918328
			Glyma.17G238200		N-terminal nucleophile aminohydrolases (Ntn hydrolases) superfamily protein	0.801556										-0.96929
			Glyma.08G244700		UDP-Glycosyltransferase superfamily protein	0.798125											-0.859944
			Glyma.09G253200	WAKL2	wall associated kinase-like 2	0.793945							-1.01312				-1.81122
			Glyma.07G185500	SQE1,XF1	FAD/NAD(P)-binding oxidoreductase family protein	0.793617										-1.08379
			Glyma.05G047100	CML38	calmodulin-like 38	0.792001											-1.2295
			Glyma.15G108700	APR3,ATAPR3,PRH-26,PRH26	APS reductase 3	0.791519											-1.37314
			Glyma.10G170800	ZFN1	zinc finger protein 1	0.791334											-1.03494
			Glyma.05G238200			0.787207		1.32396	0.981492								-0.813266
			Glyma.17G221900	MGD1,MGDA	monogalactosyl diacylglycerol synthase 1	0.786002										-0.938474
			Glyma.10G139700	GLP10	germin-like protein 10	0.785495										-1.72005	-0.787597
			Glyma.15G077000	ATERF12,ERF12	ERF domain protein 12	0.784613										-0.860322
			Glyma.13G222600		Protein of unknown function, DUF584	0.784386											-0.829776
			Glyma.04G173500	ATWRKY72,WRKY72	WRKY DNA-binding protein 72	0.783188											-1.01398
			Glyma.15G251500	ATGSTU19,GST8,GSTU19	glutathione S-transferase TAU 19	0.781045						-0.942996					-1.367
			Glyma.11G233400	LAC5	laccase 5	0.779816										-1.39189	-1.53278
			Glyma.04G228700	CP5	Polyketide cyclase/dehydrase and lipid transport superfamily protein	0.776574											-1.16545
			Glyma.16G207800		catalytic LigB subunit of aromatic ring-opening dioxygenase family	0.775543					1.27148					-0.841315
			Glyma.04G220600		Peroxidase superfamily protein	0.774915										-0.860361		-1.20383
			Glyma.05G162100	ATPUB17,PUB17	plant U-box 17	0.762424											-1.04642
			Glyma.07G080700		S-locus lectin protein kinase family protein	0.759366											-0.83563
			Glyma.05G003900	SIP1	Raffinose synthase family protein	0.758413										-0.953775	-1.12879
			Glyma.19G047100			0.756835										-0.794081
			Glyma.07G235500		F-box family protein	0.752622											-0.895163
			Glyma.07G035200		hydroxyproline-rich glycoprotein family protein	0.750773											-1.01985
			Glyma.06G288600	HSL1	HAESA-like 1		2.61712									-1.23044
			Glyma.10G008200		Protein of unknown function (DUF668)		1.73833			1.0642	0.903645								-1.00078
			Glyma.13G299100		Protein of unknown function (DUF789)		1.70577			1.25786	0.819564								-0.958214
			Glyma.01G082400		agenet domain-containing protein / bromo-adjacent homology (BAH) domain-containing protein		1.64821										-1.02565
			Glyma.10G142100		Pectinacetylesterase family protein		1.61235											-1.14095
			Glyma.17G162000	LBD38	LOB domain-containing protein 38		1.47763				0.890726							-0.922836	-0.860765
			Glyma.04G096000		Protein kinase superfamily protein		1.41111				1.61623					-1.34319
			Glyma.04G061200		WRKY family transcription factor		1.39091			0.922419	0.966456								-0.848789
			Glyma.04G054400	HSP17.6II	17.6 kDa class II heat shock protein		1.37778											-1.86447
			Glyma.02G104900	UGT73B3	UDP-glucosyl transferase 73B3		1.31659				1.00416					-1.08838
			Glyma.06G259800		Disease resistance protein (TIR-NBS-LRR class) family		1.30836			1.55136	1.65453						-0.938504
			Glyma.01G240800	CRK10,RLK4	cysteine-rich RLK (RECEPTOR-like protein kinase) 10		1.29796			0.829239	0.818978								-0.868334
			Glyma.14G156200		Transducin/WD40 repeat-like superfamily protein		1.29408			0.816667	0.921141								-0.80206
			Glyma.06G136000				1.28887					-1.26974	-2.02821				-1.97292
			Glyma.08G351900		2-oxoglutarate (2OG) and Fe(II)-dependent oxygenase superfamily protein		1.28255			1.02099	1.03024					-0.940913
			Glyma.19G030900	PTF1,TCP13,TFPD	plastid transcription factor 1		1.27947				1.51354					-1.63336
			Glyma.17G036100		Plant invertase/pectin methylesterase inhibitor superfamily protein		1.25647			0.920289	0.817004					-1.06869
			Glyma.13G036600	ATSKP2;2,SKP2B	RNI-like superfamily protein		1.24905			0.842466	1.08205	-0.905516	-1.20344				-1.17045
			Glyma.19G200200	PUB22	plant U-box 22		1.22828				1.37349						-1.03279
			Glyma.12G005200	ATTPPA	Haloacid dehalogenase-like hydrolase (HAD) superfamily protein		1.21143				1.02022					-0.851973
			Glyma.08G147900		Plant invertase/pectin methylesterase inhibitor superfamily		1.20036									-1.04258
			Glyma.01G172700		NmrA-like negative transcriptional regulator family protein		1.19692											-1.67664
			Glyma.13G179200		Protein of unknown function (DUF506)		1.16929											-0.750413	-0.933427
			Glyma.20G134000				1.1651			0.752024	0.901833		-1.05905				-1.64193
			Glyma.16G056300	ATTSO2,TSO2	Ferritin/ribonucleotide reductase-like family protein		1.1605			0.795168	1.1373					-0.894258
			Glyma.15G234200		ARM repeat superfamily protein		1.15329			0.878868	1.01995						-0.819289
			Glyma.02G255400	ATHSPRO2,HSPRO2	ortholog of sugar beet HS1 PRO-1 2		1.14699				1.00505		-1.44567				-1.47886
			Glyma.05G146300		ARM repeat superfamily protein		1.13657			0.856173	0.768457	-0.777777					-1.03252
			Glyma.07G079600		peptidoglycan-binding LysM domain-containing protein		1.12693										-1.2752
			Glyma.08G158100				1.10897			0.792817	1.12869		-0.846439				-1.27128
			Glyma.06G109200	GNR1,NIA1,NR1	nitrate reductase 1		1.10372							-1.56801
			Glyma.15G238400	ANNAT4	annexin 4		1.08758				0.84497					-1.27345
			Glyma.11G137300		zinc finger (C3HC4-type RING finger) family protein		1.06896			0.88877	1.09841		-1.53344				-1.44869
			Glyma.02G208200	EXO	Phosphate-responsive 1 family protein		1.05449				0.84999	-1.18443	-1.70334				-1.75658
			Glyma.14G195200		Protein phosphatase 2C family protein		1.04962				1.04068	-1.41037	-2.53131				-2.73097
			Glyma.05G179100				1.03799												-0.992958
			Glyma.11G082100	DVL17,RTFL6	ROTUNDIFOLIA like 6		1.03543				0.810143		-1.36541				-1.59347
			Glyma.18G153800		hydroxyproline-rich glycoprotein family protein		1.01821		0.954968					-0.953346				-1.33978	-0.865032
			Glyma.02G081400		Protein of unknown function (DUF793)		1.01797				0.806948		-0.972358				-1.03211
			Glyma.06G020400	PETE1	plastocyanin 1		1.01287							-0.815563				-0.875892	-0.863438
			Glyma.02G100300		Protein kinase superfamily protein		1.00164				0.795138	-1.4111	-1.75821				-1.94332
			Glyma.10G257200				0.999225				0.89219						-0.807685
			Glyma.13G118800	PGP11	P-glycoprotein 11		0.988409										-0.764193
			Glyma.13G069200	PMZ,SAP12	zinc finger (AN1-like) family protein		0.986359				0.895947						-1.22153
			Glyma.13G097300		Protein kinase superfamily protein		0.960261			1.1472	1.55473					-0.98295
			Glyma.02G181800		MATE efflux family protein		0.955379										-1.19811
			Glyma.07G266500	SCL13	SCARECROW-like 13		0.953389			0.987636	1.10453	-0.857002	-1.84418				-1.41859
			Glyma.14G195300	MAPKKK14	mitogen-activated protein kinase kinase kinase 14		0.94067			0.885065	1.10143	-0.824698	-1.78689				-1.47883
			Glyma.06G114800	ATPDI6,ATPDIL1-2,PDI6,PDIL1-2	PDI-like 1-2		0.933252			0.82626	1.16422					-0.940696
			Glyma.15G036100		zinc finger (C3HC4-type RING finger) family protein		0.915147			0.779543	0.965346						-0.851838
			Glyma.04G063200				0.911613			0.773398	0.889199						-0.774354
			Glyma.13G227900		RING/FYVE/PHD zinc finger superfamily protein		0.911605			0.839324	0.853293					-0.975874
			Glyma.10G273300		VQ motif-containing protein		0.907252				0.839996						-1.15914
			Glyma.11G026300		MATE efflux family protein		0.90709										-1.34348
			Glyma.17G065300	XTH23,XTR6	xyloglucan endotransglycosylase 6		0.903772				0.940441	-1.20976	-1.69438				-1.77996
			Glyma.09G208200	ATCSLD3,CSLD3,KJK	cellulose synthase-like D3		0.903368				0.788795	-0.89602	-0.878542				-1.2639
			Glyma.06G068400	EBF1,FBL6	EIN3-binding F box protein 1		0.889791			0.840441									-0.862019
			Glyma.20G116600		VQ motif-containing protein		0.886484				0.83581		-0.972736				-1.08177
			Glyma.09G150400		Concanavalin A-like lectin protein kinase family protein		0.885175			1.03243	1.06622					-0.984832
			Glyma.02G035200		Protein of unknown function (DUF1645)		0.881703				1.00348		-0.976897				-1.31803
			Glyma.19G125300		VQ motif-containing protein		0.88044				0.826967	-0.982771	-1.63239				-1.32607
			Glyma.04G066900	EBF1,FBL6	EIN3-binding F box protein 1		0.875095			0.820962									-0.798658
			Glyma.04G006900		SAUR-like auxin-responsive protein family		0.874617						-1.38951				-1.21255	-1.51189
			Glyma.12G186800		F-box family protein		0.871434						-0.794905				-1.02743
			Glyma.04G242300	ARPN	plantacyanin		0.860211				0.788098			-1.01047			-1.01613
			Glyma.05G101300	AUR3,BRU6,GH3-2,GH3.2,YDK1	Auxin-responsive GH3 family protein		0.857592									-0.975921	-0.925999	-0.912821
			Glyma.05G191000	ATCPNIFS,ATNFS2,ATSUFS,CPNIFS,SUFS	chloroplastic NIFS-like cysteine desulfurase		0.841653											-1.18585
			Glyma.19G187100	DOGT1,UGT73C5	don-glucosyltransferase 1		0.834201										-0.761831
			Glyma.15G077100	ATERF-9,ATERF9,ERF9	erf domain protein 9		0.832439				0.860681	-0.751787	-2.0937				-2.04724
			Glyma.13G338400	RHC2A	RING-H2 finger C2A		0.822934				0.977083		-0.968961				-1.17678
			Glyma.13G361100	IAA19,MSG2	indole-3-acetic acid inducible 19		0.821665				0.950457					-0.949033
			Glyma.19G236800	ATL6	RING/U-box superfamily protein		0.819892										-0.934142
			Glyma.06G135900				0.814023						-1.98014				-1.89061
			Glyma.13G003200		DCD (Development and Cell Death) domain protein		0.795576				0.781113						-0.884941
			Glyma.04G098400		basic helix-loop-helix (bHLH) DNA-binding superfamily protein		0.785578									-1.13289
			Glyma.08G137600		Integrase-type DNA-binding superfamily protein		0.777278												-0.762216
			Glyma.11G051600	GH3.1	Auxin-responsive GH3 family protein		0.775527			0.792084	1.4551					-1.42136
			Glyma.14G212200	ATCMPG1,CMPG1	CYS, MET, PRO, and GLY protein 1		0.768134						-0.99839				-1.33118
			Glyma.17G165300	AUR3,BRU6,GH3-2,GH3.2,YDK1	Auxin-responsive GH3 family protein		0.763369			-0.904079		-1.39007	-1.67447	-1.56897			-1.76652	-1.66763
			Glyma.14G041700		Late embryogenesis abundant (LEA) hydroxyproline-rich glycoprotein family		0.761284				1.02408		-1.52332				-2.21367
			Glyma.15G268200				0.756826				0.956732						-0.809334
			Glyma.02G023800	RPP5	Disease resistance protein (TIR-NBS-LRR class) family		0.75076			0.838925	0.842416		-0.903523				-0.990662
Network member	Set Names	No. elements	Elements	A.t. gene name	Description	1 Fe 083	1 Fe 454	1 Fe 2.5 Bic 083	1 Fe 5 Bic 083	1 Fe 2.5 Bic 454	1 Fe 5 Bic 454	20 Fe 2.5 Bic 083	20 Fe 5 Bic 083	20 Fe 2.5 Bic 454	20 Fe 5 Bic 454	1 Fe 2.5 Bic 083	1 Fe 5 Bic 083	1 Fe 2.5 Bic 454	1 Fe 5 Bic 454
	BicDn FeDn	175	Glyma.18G087800	RPM1,RPS3	NB-ARC domain-containing disease resistance protein	-3.5786	-1.06589				-1.34804	-3.09713	-3.11156		-0.870726
			Glyma.18G086900	RPM1,RPS3	NB-ARC domain-containing disease resistance protein	-2.66981	-1.16527	-2.05371		-0.77286	-0.751989	-3.40219
			Glyma.10G158300		DNAJ heat shock N-terminal domain-containing protein	-2.62904						-3.24553	-2.5941
			Glyma.01G210500	ATNRT1,B-1,CHL1,CHL1-1,NRT1,NRT1.1	nitrate transporter 1.1	-2.48445			-1.48756			-1.5309	-1.50096
			Glyma.17G242200	CYP707A4	cytochrome P450, family 707, subfamily A, polypeptide 4	-2.03483	-1.30793			-1.82663	-2.79203		-1.41953		-1.71149
			Glyma.07G014500		HAD superfamily, subfamily IIIB acid phosphatase	-1.94218				-2.13417	-2.45328	-2.10351	-2.14418	-3.34596	-3.28142			-2.42225
			Glyma.03G050100	ATFER1,FER1	ferretin 1	-1.82948	-1.9668	-2.10805	-3.58546		-2.34848	-0.999925	-1.71546
			Glyma.03G073300	PAB1	proteasome subunit PAB1	-1.80273							-1.96119
			Glyma.13G358800	ATMBAC2,BAC2	Mitochondrial substrate carrier family protein	-1.78992	-1.33033			-1.24781	-1.91027	-1.71796	-1.17611	-1.01776	-1.30939
			Glyma.07G196800	LOX3	lipoxygenase 3	-1.75088							-2.1082
			Glyma.01G124500	ATFER1,FER1	ferretin 1	-1.67582	-2.14942	-1.89444	-2.25761	-2.06151	-1.79004	-0.915294	-1.5875	-0.779752	-0.763354
			Glyma.10G297900		Protein phosphatase 2C family protein	-1.60825		-1.41434				-1.50873	-1.01969
			Glyma.15G194300	PSAK	photosystem I subunit K	-1.55739				-1.54158	-1.69638		-1.88489	-1.37672
			Glyma.06G255300		B-box type zinc finger family protein	-1.5272							-1.43303
			Glyma.17G202100	ATFPF1,FPF1	flowering promoting factor 1	-1.44424							-2.26514
2OG			Glyma.06G261100		S-locus lectin protein kinase family protein	-1.38966	-2.47785				-1.67383				-1.07512
			Glyma.10G211200		alpha/beta-Hydrolases superfamily protein	-1.36315					-0.757438		-1.49456		-0.907872
			Glyma.01G045500		TCP family transcription factor	-1.36116	-2.22581			-1.19782	-2.00236		-1.16434		-1.24016
			Glyma.19G227800	AtGolS2,GolS2	galactinol synthase 2	-1.32881				-2.22588	-1.87842	-1.28312	-2.20578	-1.46529	-1.40342
			Glyma.20G078800		Disease resistance-responsive (dirigent-like protein) family protein	-1.29739	-1.24042		-1.16241		-0.853339	-1.07892	-1.03935
			Glyma.19G136700	UGT73B4	UDP-glycosyltransferase 73B4	-1.2948						-0.962457
			Glyma.08G200100		HAD superfamily, subfamily IIIB acid phosphatase	-1.22178				-3.40791	-3.08083	-0.900245	-2.81413	-2.90692	-3.26373		-1.59639	-3.37475	-3.22735
			Glyma.16G065200		Protein kinase family protein with leucine-rich repeat domain	-1.18387							-1.17679
			Glyma.03G198600		F-box family protein	-1.17275						-1.04567	-1.91738
			Glyma.13G031000			-1.16303				-0.782505				-0.834629
			Glyma.17G224300		Concanavalin A-like lectin protein kinase family protein	-1.15057				-1.12647	-1.38244	-1.00856	-1.19455
			Glyma.13G315000		Uncharacterised protein family (UPF0497)	-1.14207		-1.32975	-1.10442			-0.877729
			Glyma.12G178000	XTH32	xyloglucan endotransglucosylase/hydrolase 32	-1.1283				-1.88193	-1.25248		-1.21914		-1.03708
			Glyma.07G013900	MIOX1	myo-inositol oxygenase 1	-1.12746	-1.54357			-1.68755	-1.64248	-1.07078	-1.08643		-1.21946
			Glyma.12G067400		Disease resistance-responsive (dirigent-like protein) family protein	-1.11849	-1.5447					-1.45587
			Glyma.11G144000		Disease resistance-responsive (dirigent-like protein) family protein	-1.10438						-0.961425
			Glyma.06G182700	BETA CA2,CA18,CA2	carbonic anhydrase 2	-1.08702			-2.20812	-0.87641	-1.39549		-2.05015	-0.909837	-0.936366
			Glyma.13G224000	Hsp70b	heat shock protein 70B	-1.08413							-1.04819
			Glyma.09G274200		Protein of unknown function, DUF599	-1.07908	-1.29453					-0.949339	-0.839199
			Glyma.01G204600	GDH2	glutamate dehydrogenase 2	-1.07389	-1.58584	-2.19407		-1.75806	-1.98456			-2.30517	-1.6503
			Glyma.02G201200		Uncharacterised protein family (UPF0497)	-1.06885	-0.839731	-1.17809				-0.787544
			Glyma.15G051500	ATBXL4,XYL4	beta-D-xylosidase 4	-1.06626	-1.12603			-0.89142			-0.926933
			Glyma.07G072300		AT hook motif DNA-binding family protein	-1.05953				-0.955768	-1.27454		-1.24243
			Glyma.20G113100		Major facilitator superfamily protein	-1.05315	-1.72087				-1.15455		-1.50349		-1.19159
			Glyma.05G168400	ATFD2,FED A	2Fe-2S ferredoxin-like superfamily protein	-1.05187				-0.874854	-1.08055	-1.17402	-1.753	-0.871477	-0.855682
			Glyma.19G261600		Protein of unknown function (DUF1295)	-1.01295				-0.952825	-1.47193			-0.821383
			Glyma.18G073400	UKL4	uridine kinase-like 4	-1.00789	-1.11808			-0.832548	-0.905485		-0.862956
			Glyma.19G229500		Calmodulin-binding protein	-0.997995					-0.832497	-0.912315	-0.95476
			Glyma.12G224000		Protein of unknown function (DUF2921)	-0.99747						-1.21466	-1.07122
			Glyma.05G128000	AB140,CAB1,CAB140,LHCB1.3	chlorophyll A/B binding protein 1	-0.996646	-0.80609			-1.42725	-1.43268	-1.42417	-2.45102	-1.2796			-1.45889
			Glyma.01G203400	BAM3,BMY8,CT-BMY	chloroplast beta-amylase	-0.995575						-1.19108	-1.15727					-0.892504
			Glyma.13G003800		C2 calcium/lipid-binding plant phosphoribosyltransferase family protein	-0.976807	-1.0043					-0.97626	-0.964612
			Glyma.13G329500		Major facilitator superfamily protein	-0.976701	-1.53434			-1.37474	-1.48428				-0.923295
			Glyma.17G025700	ATFPF1,FPF1	flowering promoting factor 1	-0.925838					-0.83841	-0.954112	-0.939186	-0.875018	-0.766084
			Glyma.15G267900			-0.921152					-1.30454	-1.19144	-0.905297		-0.932148
			Glyma.09G091200		Octicosapeptide/Phox/Bem1p (PB1) domain-containing protein / tetratricopeptide repeat (TPR)-containing protein	-0.904467							-0.913665
			Glyma.08G254000	GUN1	genomes uncoupled 1	-0.895052							-0.776868
			Glyma.14G221400		Peroxidase superfamily protein	-0.862885		-0.981244				-0.824692
			Glyma.20G078700		Disease resistance-responsive (dirigent-like protein) family protein	-0.855398						-0.844952
			Glyma.09G123800		Caleosin-related family protein	-0.854938				-1.49811	-1.16892	-1.00548	-1.53006	-0.934614	-0.982279			-1.00607
[truncated: 3,304 more rows]

## Sheet: Suppl Table 2
Supplementary Table 2. Selected genes that correspond to Fig. 4.
					log2 FC compared to 20 Fe										log2 FC compared to 1 Fe
Set Names	No. elements	Elements	A.t. gene name	Description	1 Fe 083	1 Fe 454	1 Fe 2.5 Bic 083	1 Fe 5 Bic 083	1 Fe 2.5 Bic 454	1 Fe 5 Bic 454	20 Fe 2.5 Bic 083	20 Fe 5 Bic 083	20 Fe 2.5 Bic 454	20 Fe 5 Bic 454	1 Fe 2.5 Bic 083	1 Fe 5 Bic 083	1 Fe 2.5 Bic 454	1 Fe 5 Bic 454
BicUp FeUp	474
Classical Fe deficiency response or putative regulators
		Glyma.07G067700	ATFRO2,FRD1,FRO2	ferric reduction oxidase 2	5.29007	2.83911	5.52894	3.99911	7.23403	7.18378	4.04551	5.08506	5.13208	2.98183			4.39094
		Glyma.07G223200	IRT1	iron-regulated transporter 1 Fe(II) transport protein (IRT1) iron-regulated transporter 1 (IRT1)	3.73547		4.14916	3.25119	6.33663	6.39816	2.47382	3.4548	4.04772	2.5692			4.63932
		Glyma.03G130400	BHLH038,ORG2	basic helix-loop-helix (bHLH) DNA-binding superfamily protein	2.14015		3.35029	3.28809	5.69764						1.21123		2.62462
		Glyma.03G130600	BHLH038,ORG2	basic helix-loop-helix (bHLH) DNA-binding superfamily protein	2.08994		3.37375	3.25056	1.60485	1.1586		1.44814			1.28273		1.72309
		Glyma.13G004400	ZIP5	zinc transporter 5 precursor	1.89597	1.72296			2.30785	2.77467	1.13805	1.71554	1.74958	1.70035
		Glyma.07G267800	ATOPT3,OPT3	oligopeptide transporter	1.22072		2.02557	2.25366	3.30092	2.91563							2.78515
		Glyma.13G097900	AHA2,HA2,PMA2	H(+)-ATPase 2	1.19884					1.10841				0.776107
		Glyma.15G271900		basic helix-loop-helix (bHLH) DNA-binding superfamily protein		2.71053			2.25382	2.02708				1.51058
		Glyma.08G346300		basic helix-loop-helix (bHLH) DNA-binding superfamily protein		1.3619			0.997755	1.10199	0.83851	0.849187		1.00531
		Glyma.06G100000		basic helix-loop-helix (bHLH) DNA-binding superfamily protein		1.28953			1.44119	1.49465		0.91385		0.892313
		Glyma.08G152500		basic helix-loop-helix (bHLH) DNA-binding superfamily protein		1.26156			1.15177	1.28647				0.918254
		Glyma.19G144200		basic helix-loop-helix (bHLH) DNA-binding superfamily protein		1.21343			1.01064	0.891115				0.78567
		Glyma.12G238700		basic helix-loop-helix (bHLH) DNA-binding superfamily protein		0.937603			0.805215	0.786563		0.802353
Putative phenylpropanoid synthesis or transport-related
		Glyma.19G133400		2-oxoglutarate (2OG) and Fe(II)-dependent oxygenase superfamily protein		0.882712			1.26693	1.86604	0.802144	0.970452	1.08664	1.09366		0.90179
		Glyma.11G230800		2-oxoglutarate (2OG) and Fe(II)-dependent oxygenase superfamily protein	1.12687					2.01316		1.25287
		Glyma.03G187900		2-oxoglutarate (2OG) and Fe(II)-dependent oxygenase superfamily protein		0.833007			1.02795				0.753224	0.959161
		Glyma.13G355000	ABCG36,ATABCG36,ATPDR8,PDR8,PEN3	ABC-2 and Plant PDR ABC-type transporter family protein		1.5825				1.41254				0.91423		0.777945
		Glyma.11G129300	BGLU15	beta glucosidase 15	1.3693	0.835799	1.33572		1.29574	1.64222	1.31645	1.69517		1.11174
		Glyma.20G114200	ATC4H,C4H,CYP73A5,REF3	cinnamate-4-hydroxylase		1.25447			1.15344	1.173				1.12322
		Glyma.16G195600	CYP71A26	cytochrome P450, family 71, subfamily A, polypeptide 26	0.934633					0.949449	1.05658	0.891226
		Glyma.15G095000	CYP710A1	cytochrome P450, family 710, subfamily A, polypeptide 1	0.825639	1.21981			0.996588	1.35581				0.849805
		Glyma.09G049100	CYP81D3	cytochrome P450, family 81, subfamily D, polypeptide 3		0.753653			1.49085	1.27847					0.909038	0.813778
		Glyma.19G184100		Heavy metal transport/detoxification superfamily protein		1.53892			1.15596	1.50367		1.0581		1.11788
		Glyma.18G238000		Heavy metal transport/detoxification superfamily protein		0.950597			0.845613	1.15551	0.793076	0.778541		0.781038
		Glyma.14G002000		MATE efflux family protein		1.12851			2.33202	2.37669				0.880534
		Glyma.01G216600		MATE efflux family protein	0.7644	1.1174				0.809402				0.844426
		Glyma.06G195600	ATMYB29,MYB29,PMG2	myb domain protein 29		1.34452				1.21015				1.01798
		Glyma.12G032200	AtMYB32,MYB32	myb domain protein 32		1.84404			1.78543	1.46958	0.914294	1.23743		1.01936
		Glyma.06G050000	ATMYB84,MYB84,RAX3	myb domain protein 84		1.01257			1.01136	1.24431				0.932647
		Glyma.U038900	ATMYB84,MYB84,RAX3	myb domain protein 84		1.16702			1.14827	0.962439				0.922506
		Glyma.06G051900		myb-like transcription factor family protein		2.22187			1.99227	2.22468	0.949573	1.15616		1.60721		0.95397
		Glyma.02G026300		myb-like transcription factor family protein		2.99123			1.90199	1.83916				1.71826
		Glyma.07G048800	ATOMT1,OMT1	O-methyltransferase 1	2.2712	2.1129	3.54596	2.09203	5.08021	4.73552				1.96364	1.27185		2.96729
		Glyma.09G281800	ATOMT1,OMT1	O-methyltransferase 1	1.22198						1.37695
		Glyma.01G036000	UGT74B1	UDP-glucosyl transferase 74B1		0.875759				1.1041			0.870755	1.20158
		Glyma.16G175200	UGT88A1	UDP-glucosyl transferase 88A1		1.97023	2.13853	2.2546	3.1954	2.01949				1.64331	1.57366		1.22964
		Glyma.16G175300	UGT88A1	UDP-glucosyl transferase 88A1		1.41842			1.42881	1.19567				1.30108
		Glyma.16G175400	UGT88A1	UDP-glucosyl transferase 88A1		0.766526			1.17437					1.17389
		Glyma.09G128300	UGT88A1	UDP-glucosyl transferase 88A1	1.17214		1.06907					0.765657
		Glyma.02G104500	UGT73B4	UDP-glycosyltransferase 73B4	1.05198	1.64519			1.68612	1.46787				1.2438
		Glyma.08G338600	GT72B1,UGT72B1	UDP-Glycosyltransferase superfamily protein		1.76005				1.59867						1.0823
Set Names	No. elements	Elements	A.t. gene name	Description	1 Fe 083	1 Fe 454	1 Fe 2.5 Bic 083	1 Fe 5 Bic 083	1 Fe 2.5 Bic 454	1 Fe 5 Bic 454	20 Fe 2.5 Bic 083	20 Fe 5 Bic 083	20 Fe 2.5 Bic 454	20 Fe 5 Bic 454	1 Fe 2.5 Bic 083	1 Fe 5 Bic 083	1 Fe 2.5 Bic 454	1 Fe 5 Bic 454
BicDn BicUp FeUp	365
Classical Fe deficiency response or putative regulators/transporters
		Glyma.11G192800	ATBHLH029,ATBHLH29,ATFIT1,BHLH029,FIT1,FRU	FER-like regulator of iron uptake	1.76422				2.63171	2.92297			1.62118	0.94676		-1.55774	1.85979
		Glyma.08G139200		Heavy metal transport/detoxification superfamily protein		2.16231			2.46138	3.12175		1.39609		1.83588	-1.62068	0.908903
		Glyma.11G144500		Heavy metal transport/detoxification superfamily protein	0.896381	1.66565			1.60244	1.69015			0.824287	1.25832	-1.07753
		Glyma.02G217800	bHLH093	beta HLH protein 93	0.783143	2.10449			2.07235	2.34201	1.09852	0.99616	0.98113	1.76947	-1.08042
		Glyma.06G115800	NRAMP6	NRAMP metal ion transporter 6	2.46246	1.23437	3.18411	1.77546	4.34072	3.69782	-1.27313					-1.94376	3.10239
		Glyma.05G237500	BTS,EMB2454	zinc finger protein-related	0.983173	1.96026			1.74186	2.17792				1.3627	-0.896076
Putative phenylpropanoid synthesis or transport-related
		Glyma.07G124400	F6'H1	2-oxoglutarate (2OG) and Fe(II)-dependent oxygenase superfamily protein	7.01548		5.66459	4.7965	6.83194	6.59974		4.10015	2.63309	1.47353	-1.35547	-2.91716	5.78903
		Glyma.08G169100		2-oxoglutarate (2OG) and Fe(II)-dependent oxygenase superfamily protein	5.52144	2.15789	4.93804	4.12647	5.05463	5.10563	2.37865	3.77073	1.75424	1.61297		-1.75327	2.89623
		Glyma.03G096500	F6'H1	2-oxoglutarate (2OG) and Fe(II)-dependent oxygenase superfamily protein	5.25245	2.90158	4.79379	3.41128	7.2005	6.91235		2.73145		2.61216		-2.52269	4.29642
		Glyma.19G062800		2-oxoglutarate (2OG) and Fe(II)-dependent oxygenase superfamily protein	2.84618	1.01797			3.21093	3.11594					-0.975802	-1.69015	2.1908
		Glyma.02G210800		2-oxoglutarate (2OG) and Fe(II)-dependent oxygenase superfamily protein	1.29524					1.26184			1.05186	0.920416	-1.48006	-0.931283
		Glyma.20G011000		2-oxoglutarate (2OG) and Fe(II)-dependent oxygenase superfamily protein	1.29006							0.966254			-1.65282
		Glyma.05G042800	CYP71B7	cytochrome P450, family 71 subfamily B, polypeptide 7	1.31478	1.38951	2.3013							1.17017	0.980474	-2.27886
		Glyma.13G051600	CYP79B2	cytochrome P450, family 79, subfamily B, polypeptide 2	1.37685					1.02048					-1.9105	-1.25866		1.00183
		Glyma.04G035600	CYP82C4	cytochrome P450, family 82, subfamily C, polypeptide 4	4.70404		4.01819	2.97644	8.74715			2.07953				-2.62655	5.00279
		Glyma.03G160200	CYP94B1	cytochrome P450, family 94, subfamily B, polypeptide 1	1.28308		1.35934		0.920068	1.43472			0.831375	0.83378		-0.855498
		Glyma.03G160100	CYP94B1	cytochrome P450, family 94, subfamily B, polypeptide 1	1.92922		1.54893			0.878588						-1.62329	0.885202	1.05639
		Glyma.16G145100	MES1	methyl esterase 1	3.79703	3.22539	2.85002		4.84849	4.61709				2.20853	-0.952393	-3.69767	1.62101
		Glyma.02G009800	MYB2	myb domain protein 2	0.875471	1.71342			2.09397	2.6391		0.884407		1.81136	-1.07388
		Glyma.10G010400	MYB2	myb domain protein 2	0.956879	1.11969				0.854846				1.01233		-1.70517
		Glyma.01G016600	MYB39	myb domain protein 39		1.63368			1.48187	1.40145		-0.777403	1.18442	1.80303		-0.789133
		Glyma.09G206200	MYB39	myb domain protein 39		1.30697			1.63548	1.42186		-0.810196	1.05624	1.5983		-1.30845
		Glyma.06G160500	MYB4	myb domain protein 4		2.096			1.4058	1.35426	1.25462	1.7255		1.14702		0.992926		-0.945462
		Glyma.10G010300	MYB78	myb domain protein 78	0.753037					0.871877				0.754008		-0.862259
		Glyma.01G038600		myb-like transcription factor family protein		2.48202			1.89814	1.75243		0.761874		1.58888				-0.888493
		Glyma.10G215700	OMT1	O-methyltransferase 1		1.26778			1.0773	1.32821			0.957759	1.16115	-1.06759
		Glyma.19G169400	ABCG40,PDR12	pleiotropic drug resistance 12	1.65786					2.80683	1.39289				-1.64624	-0.755955
		Glyma.03G187000	UGT73C1	UDP-glucosyl transferase 73C1	2.25398	2.59814			2.49312	3.7547		1.30626	1.52196	2.56844	-3.48212	-0.951496
		Glyma.02G029900	UGT74B1	UDP-glucosyl transferase 74B1	1.2383				-1.25279		1.21011	0.897867	0.948174		-0.866966
		Glyma.02G104300	UGT73B4	UDP-glycosyltransferase 73B4	0.89476	1.04355			0.811355	0.967395				0.981813		-1.15538
		Glyma.07G215500	UGT73B4	UDP-glycosyltransferase 73B4	1.30076	1.0149			0.988534	1.38122		-1.03169		0.97393	-0.930725	-2.33629
		Glyma.15G051400		UDP-Glycosyltransferase superfamily protein	1.43124				0.94705	1.48981	1.30257	1.58312			-1.43148
Set Names	No. elements	Elements	A.t. gene name	Description	1 Fe 083	1 Fe 454	1 Fe 2.5 Bic 083	1 Fe 5 Bic 083	1 Fe 2.5 Bic 454	1 Fe 5 Bic 454	20 Fe 2.5 Bic 083	20 Fe 5 Bic 083	20 Fe 2.5 Bic 454	20 Fe 5 Bic 454	1 Fe 2.5 Bic 083	1 Fe 5 Bic 083	1 Fe 2.5 Bic 454	1 Fe 5 Bic 454
BicUp FeDn	312	Glyma.20G196900	FSD2	Fe superoxide dismutase 2	-3.84458	-5.48097	-5.20127	-5.20794	-3.89208	-3.51303			0.925907			4.24197		5.51099
		Glyma.10G193500	FSD2	Fe superoxide dismutase 2	-3.60058	-4.78778	-3.96938		-3.91993	-3.92989			0.792879			4.08789		4.81309
		Glyma.14G056800	FER4	ferritin 4	-0.905655			-0.915526		-0.815782					0.757982
		Glyma.15G274600	FRD3,MAN1	MATE efflux family protein	-0.823322				1.374	1.34556						1.41345	1.35891
		Glyma.20G067300	OPT7	oligopeptide transporter 7	-0.984807											0.845509
		Glyma.06G133000	YSL3	YELLOW STRIPE like 3	-1.01369			-1.60989								1.16063
		Glyma.08G328000	ZIP11	zinc transporter 11 precursor	-1.61527	-2.43826	-2.12641	-1.80338	-2.25751	-1.91288						1.35789		1.74252
		Glyma.15G036200	ZIP11	zinc transporter 11 precursor	-1.56239		-1.37192					0.752061				2.30998
		Glyma.18G078600	ZIP11	zinc transporter 11 precursor	-1.49907	-1.91726	-1.65836	-1.62464	-1.80758	-1.41398								1.2838
		Glyma.13G338300	ZIP2	ZRT/IRT-like protein 2	-2.44228	-1.95224	-2.79117	-1.56779	-2.03651	-2.22647		0.898181				3.33533		1.78219
Set Names	No. elements	Elements	A.t. gene name	Description	1 Fe 083	1 Fe 454	1 Fe 2.5 Bic 083	1 Fe 5 Bic 083	1 Fe 2.5 Bic 454	1 Fe 5 Bic 454	20 Fe 2.5 Bic 083	20 Fe 5 Bic 083	20 Fe 2.5 Bic 454	20 Fe 5 Bic 454	1 Fe 2.5 Bic 083	1 Fe 5 Bic 083	1 Fe 2.5 Bic 454	1 Fe 5 Bic 454
BicDn FeUp	278	Glyma.03G057100		2-oxoglutarate (2OG) and Fe(II)-dependent oxygenase superfamily protein	0.929475										-1.15978	-1.74784
		Glyma.08G351900		2-oxoglutarate (2OG) and Fe(II)-dependent oxygenase superfamily protein		1.28255			1.02099	1.03024					-0.940913
		Glyma.07G051500	JAI1,JIN1,MYC2,RD22BP1,ZBF1	Basic helix-loop-helix (bHLH) DNA-binding family protein	0.959066		-1.16637			1.19739					-2.13235
		Glyma.16G020500	JAI1,JIN1,MYC2,RD22BP1,ZBF1	Basic helix-loop-helix (bHLH) DNA-binding family protein	0.893253										-1.38987	-1.07386
		Glyma.13G305500	bHLH115	basic helix-loop-helix (bHLH) DNA-binding superfamily protein	2.19778	1.40116	2.67549		2.01919	2.14243						-1.24287
		Glyma.12G196700	bHLH105,ILR3	basic helix-loop-helix (bHLH) DNA-binding superfamily protein	1.49258	1.21848	1.75959	1.48105	1.71317	1.92861						-0.918129
		Glyma.03G258100		basic helix-loop-helix (bHLH) DNA-binding superfamily protein	1.32394					1.49101					-2.13348
		Glyma.04G098400		basic helix-loop-helix (bHLH) DNA-binding superfamily protein		0.785578									-1.13289
		Glyma.11G129900	BGLU17	beta glucosidase 17	0.824147											-1.13388
		Glyma.07G258700	BGLU46	beta glucosidase 46	0.809275										-1.7268	-0.794588
		Glyma.10G234700	CYP715A1	cytochrome P450, family 715, subfamily A, polypeptide 1	1.56008										-1.30086	-2.41146
		Glyma.03G143700	CYP93D1	cytochrome P450, family 93, subfamily D, polypeptide 1	1.35177											-1.20071
		Glyma.08G140600	CYP84A1,FAH1	ferulic acid 5-hydroxylase 1	2.17976	1.06957										-2.42758
		Glyma.03G005800		MATE efflux family protein	1.54357					1.1539					-1.16419	-1.33184
		Glyma.02G181800		MATE efflux family protein		0.955379										-1.19811
		Glyma.11G026300		MATE efflux family protein		0.90709										-1.34348
		Glyma.08G175400	ATNAS2,NAS2	nicotianamine synthase 2	0.958324					-1.49587	-2.93156		-2.26745			-2.04878
		Glyma.02G104900	UGT73B3	UDP-glucosyl transferase 73B3		1.31659				1.00416					-1.08838
		Glyma.03G187500	UGT73C1	UDP-glucosyl transferase 73C1	1.22654										-2.02265	-1.27194
		Glyma.13G090300	AtUGT85A2,UGT85A2	UDP-glucosyl transferase 85A2	0.806878											-1.02433
		Glyma.14G054400	UGT89B1	UDP-glucosyl transferase 89B1	1.0236											-1.50602
		Glyma.18G265900		UDP-Glycosyltransferase superfamily protein	1.81029		1.26565									-1.31
		Glyma.08G338800	GT72B1,UGT72B1	UDP-Glycosyltransferase superfamily protein	1.53113					0.88637					-1.41704	-3.00875
		Glyma.08G244700		UDP-Glycosyltransferase superfamily protein	0.798125											-0.859944
Set Names	No. elements	Elements	A.t. gene name	Description	1 Fe 083	1 Fe 454	1 Fe 2.5 Bic 083	1 Fe 5 Bic 083	1 Fe 2.5 Bic 454	1 Fe 5 Bic 454	20 Fe 2.5 Bic 083	20 Fe 5 Bic 083	20 Fe 2.5 Bic 454	20 Fe 5 Bic 454	1 Fe 2.5 Bic 083	1 Fe 5 Bic 083	1 Fe 2.5 Bic 454	1 Fe 5 Bic 454
BicUp	1175	Glyma.19G132500	BHLH038,ORG2	basic helix-loop-helix (bHLH) DNA-binding superfamily protein													3.66244
		Glyma.19G132600	BHLH038,ORG2	basic helix-loop-helix (bHLH) DNA-binding superfamily protein											2.47217
		Glyma.13G322100	ATBHLH029,ATBHLH29,ATFIT1,BHLH029,FIT1,FRU	FER-like regulator of iron uptake			2.82775								1.9709		2.8157
		Glyma.10G231600	ATFRO4,FRO4	ferric reduction oxidase 4				-2.05684	-1.73987	-1.90784	1.13365	1.81492	1.81407	1.38922
		Glyma.18G024600	ATFER4,FER4	ferritin 4											0.958436
		Glyma.17G165200	ATNRAMP3,NRAMP3	natural resistance-associated macrophage protein 3			1.92904	2.42111	1.74897	1.07004					1.51891		1.34942
		Glyma.05G101700	ATNRAMP3,NRAMP3	natural resistance-associated macrophage protein 3				1.8214							0.944863
		Glyma.17G006100	ATOPT3,OPT3	oligopeptide transporter					3.66457	3.55513							2.61544
		Glyma.09G094400		O-methyltransferase family protein			3.79603			-1.14999	2.42162				3.16071
		Glyma.17G039300	ABCG37,ATPDR9,PDR9,PIS1	pleiotropic drug resistance 9					3.98582	3.70729							2.55381

## Sheet: Suppl Table 3
Supplemental Table 3. Arabidopsis genes that are differentially expressed in response to P. fluorescens colonization or MYB72 overexpression, and their soybean homologues expression in response to Fe and Bic treatments. Arabidopsis data is from Zamioudis C, Hanson J, Pieterse CMJ. 2014. β-Glucosidase BGLU42 is a MYB72-dependent key regulator of rhizobacteria-induced systemic resistance and modula…
						Vs 20 Fe (log2 FC)		Vs 20 Fe (log2 FC)				Vs 20 Fe (log2 FC)				vs 1 Fe (log2 FC)
Set Names	No. elements	A.t. gene	Soy gene	Colonization by P. fluorescens (linear FC)	MYB72OE (linear FC)	1 Fe 083	1 Fe 454	1 Fe 2.5 Bic 083	1 Fe 5 Bic 083	1 Fe 2.5 Bic 454	1 Fe 5 Bic 454	20 Fe 2.5 Bic 083	20 Fe 5 Bic 083	20 Fe 2.5 Bic 454	20 Fe 5 Bic 454	1 Fe 2.5 Bic 083	1 Fe 5 Bic 083	1 Fe 2.5 Bic 454	1 Fe 5 Bic 454	Description
MYB72 OE Micro all soy	18	At3g13610	Glyma.07G124400	4.06742	2.786	7.01548		5.66459	4.7965	6.83194	6.59974		4.10015	2.63309	1.47353	-1.35547	-2.91716	5.78903		2-oxoglutarate (2OG) and Fe(II)-dependent oxygenase superfamily protein
		At3g12900	Glyma.08G169100	42.3166	2.38893	5.52144	2.15789	4.93804	4.12647	5.05463	5.10563	2.37865	3.77073	1.75424	1.61297		-1.75327	2.89623		2-oxoglutarate (2OG) and Fe(II)-dependent oxygenase superfamily protein
		At5g06900	Glyma.03G143700	2.16412	0.426656	1.35177											-1.20071			cytochrome P450, family 93, subfamily D, polypeptide 1
		At4g10500	Glyma.02G210800	7.24229	5.2733	1.29524					1.26184			1.05186	0.920416	-1.48006	-0.931283			2-oxoglutarate (2OG) and Fe(II)-dependent oxygenase superfamily protein
		At1g77120	Glyma.14G121200	3.55188	0.439223		1.02084				0.971509									alcohol dehydrogenase 1
		At3g59080	Glyma.14G030000	3.56844	2.21833		0.826436			0.815203	1.12108				0.882383		-1.12481			Eukaryotic aspartyl protease family protein
		At3g04720	Glyma.20G225200	2.59458	2.44295						-1.84765				-1.27527	1.64122				pathogenesis-related 4
		At1g10070	Glyma.06G050100	0.451179	2.8899						-1.25737	-1.67806		-0.988733		1.41429				branched-chain amino acid transaminase 2
		At3g61470	Glyma.03G262300	0.313746	0.448101					-0.750361	-1.00861		-1.04622			1.06705				photosystem I light harvesting complex gene 2
		At5g38900	Glyma.18G273900	11.7692	4.42254											0.803689				Thioredoxin superfamily protein
		At2g37040	Glyma.03G181700	2.02205	4.60553													0.904071		PHE ammonia lyase 1
		At2g42250	Glyma.19G144600	2.31133	0.249106												1.0123			cytochrome P450, family 712, subfamily A, polypeptide 1
		At4g05180	Glyma.03G114600	0.319063	0.456708						-0.9077		-1.15484	-1.11778						photosystem II subunit Q-2
		At1g06570	Glyma.14G030400	0.429378	2.1277								-1.06369							phytoene desaturation 1
		At1g52820	Glyma.04G070600	2.73828	0.194457												1.259			2-oxoglutarate (2OG) and Fe(II)-dependent oxygenase superfamily protein
		At5g42830	Glyma.04G058100	6.93505	12.9423		-1.20495							1.06843			-0.88501	1.67252		HXXXD-type acyl-transferase family protein
		At4g12800	Glyma.09G250800	0.376786	0.426713	-1.03538				-1.20785	-1.94598		-1.57451	-1.47734	-0.996969	1.60608				photosystem I subunit l
		At4g16260	Glyma.15G142400	3.27765	4.01542	-1.34321	-0.817989									1.34532	1.15074	1.13954	0.962873	Glycosyl hydrolase superfamily protein
Micro all soy	110	At4g31940	Glyma.04G035600	2.02117		4.70404		4.01819	2.97644	8.74715			2.07953				-2.62655	5.00279		cytochrome P450, family 82, subfamily C, polypeptide 4
		At4g19690	Glyma.07G223200	9.7089		3.73547		4.14916	3.25119	6.33663	6.39816	2.47382	3.4548	4.04772	2.5692			4.63932		iron-regulated transporter 1 Fe(II) transport protein (IRT1) iron-regulated transporter 1 (IRT1)
		At1g52800	Glyma.19G062800	2.75127		2.84618	1.01797			3.21093	3.11594					-0.975802	-1.69015	2.1908		2-oxoglutarate (2OG) and Fe(II)-dependent oxygenase superfamily protein
		At2g26560	Glyma.14G081500	11.9243		2.15078					2.52601					-2.32589	-1.23637			phospholipase A 2A
		At5g61820	Glyma.15G131400	0.385706		1.92635	1.73346	2.20272	1.72129	1.72583	1.65548				1.28403		-1.03054
		At5g50260	Glyma.17G126300	0.344399		1.91214					2.63968	1.94863		3.62465		-2.00947	-1.56919			Cysteine proteinases superfamily protein
		At1g09560	Glyma.19G224300	2.14724		1.84825				1.24067	1.06478	1.25338	1.28835							germin-like protein 5
		At5g13930	Glyma.08G110300	2.15015		1.73597										inf	inf			Chalcone and stilbene synthase family protein
		At5g16970	Glyma.03G098600	0.341969		1.64041										-1.22012	-1.87158		0.991846	alkenal reductase
		At4g29740	Glyma.17G054600	0.454405		1.42458					0.933188	1.57716	1.2233							cytokinin oxidase 4
		At4g39950	Glyma.13G051600	2.88589		1.37685					1.02048					-1.9105	-1.25866		1.00183	cytochrome P450, family 79, subfamily B, polypeptide 2
		At1g74770	Glyma.17G096900	2.45441		1.23644	1.67188	2.26549	1.67177	2.35514	2.23865				0.770023	1.02718				zinc ion binding
		At3g07720	Glyma.08G169800	5.70704		0.996938	0.75064			2.08704	1.85766			0.804009	0.775413			1.33612		Galactose oxidase/kelch repeat superfamily protein
		At2g40370	Glyma.18G023600	0.433022		0.984953										-2.03634	-1.67102			laccase 5
		At1g64660	Glyma.13G001200	0.281305		0.926791					0.799914						-1.95615			methionine gamma-lyase
		At5g24110	Glyma.04G238300	2.35154		0.906698	1.06443			0.788306	1.16068				1.16915		-0.862688			WRKY DNA-binding protein 30
		At4g12490	Glyma.17G139700	2.90485		0.904463				0.86472	1.33883	0.993028		1.0806		-0.94948				Bifunctional inhibitor/lipid-transfer protein/seed storage 2S albumin superfamily protein
		At2g15490	Glyma.02G104300	0.375242		0.89476	1.04355			0.811355	0.967395				0.981813		-1.15538			UDP-glycosyltransferase 73B4
		At3g23250	Glyma.03G163100	9.82288		0.892094	-1.40436			-1.24666	-1.05576						-1.78162		1.13846	myb domain protein 15
		At4g02330	Glyma.19G212300	8.41032		0.861567	1.22398			0.799791	0.82644				0.830885	-0.880454	-1.21036			Plant invertase/pectin methylesterase inhibitor superfamily
		At5g13080	Glyma.08G011300	0.460503		0.858759				0.950869					1.08521		-1.06674			WRKY DNA-binding protein 75
		At1g78290	Glyma.14G176700	0.333789		0.846142	0.762114									-0.878284				Protein kinase superfamily protein
		At2g34500	Glyma.15G095000	0.480734		0.825639	1.21981			0.996588	1.35581				0.849805					cytochrome P450, family 710, subfamily A, polypeptide 1
		At2g15960	Glyma.12G048000	0.24915			2.22521			2.30746	2.83454	1.19212	1.82167		1.90415	-1.08197	1.3058
		At1g05680	Glyma.19G025100	0.298409			1.82554			1.54516	1.17596				1.16739					Uridine diphosphate glycosyltransferase 74E2
		At3g09220	Glyma.01G108200	0.501903			1.66482								1.46867			-2.09916		laccase 7
		At4g37290	Glyma.05G099300	18.2901			1.47881			1.66117	1.4894				1.63243
		At5g52640	Glyma.09G131500	0.461784			1.35625				1.10465				1.00492					heat shock protein 90.1
		At5g39670	Glyma.18G260700	4.00126			1.29657			1.82409	1.98349	-0.989858	-1.69828		1.71452		-1.34438			Calcium-binding EF-hand family protein
		At4g23810	Glyma.07G057400	2.75638			1.29062			1.63066	1.66362			0.94985	1.16824					WRKY family transcription factor
		At2g31945	Glyma.08G158100	0.413524			1.10897			0.792817	1.12869		-0.846439				-1.27128
		At3g43190	Glyma.09G073600	2.08696			1.10174				1.05558				0.765366					sucrose synthase 4
		At4g33050	Glyma.09G065000	2.34301			1.08734			1.04321	1.25275				0.904041		-0.75378			calmodulin-binding family protein
		At2g20520	Glyma.13G293500	3.9679			1.07097	-1.23339	-0.93806	1.32175	1.60976			1.16354	1.12378	-0.790957	0.867276			FASCICLIN-like arabinogalactan 6
		At3g09390	Glyma.17G230500	0.331872			1.02652			1.13042	1.4074				0.791938					metallothionein 2A
		At5g09530	Glyma.U038200	0.294741			1.00909							1.0136						hydroxyproline-rich glycoprotein family protein
		At3g25900	Glyma.08G261200	2.36718			0.978236													Homocysteine S-methyltransferase family protein
		At5g24800	Glyma.06G079800	0.46461			0.9709													basic leucine zipper 9
		At4g38080	Glyma.13G257600	0.298838			0.91832		-1.66609		1.30404			1.75555	1.33757					hydroxyproline-rich glycoprotein family protein
		At1g67810	Glyma.18G013600	0.410657			0.881122				1.01394				1.00156					sulfur E2
		At4g34950	Glyma.12G031300	3.46178			0.856678						0.787878					-0.853761		Major facilitator superfamily protein
		At3g28345	Glyma.16G078100	0.438685			0.846749			1.09374	1.24671				0.786668	-0.862432				ABC transporter family protein
		At3g59900	Glyma.07G274000	2.7538			0.790986				0.765621									auxin-regulated gene involved in organ size
		At5g54490	Glyma.13G283600	2.65613			0.761385			0.855555	1.23567	-1.06647	-2.24182		0.936577		-1.93155			pinoid-binding protein 1
		At5g19890	Glyma.13G106400	3.49743						2.13761	0.939675					4.12427		1.92957		Peroxidase superfamily protein
		At3g19900	Glyma.12G029100	0.503133												2.53617
		At3g12910	Glyma.08G169500	2.30721										-0.947015		1.80118				NAC (No Apical Meristem) domain transcriptional regulator superfamily protein
		At3g54500	Glyma.13G199300	0.379432												1.66356
		At4g39830	Glyma.08G138900	3.2375												1.49812				Cupredoxin superfamily protein
		At2g29420	Glyma.05G161300	0.451656										-1.02814		1.42031				glutathione S-transferase tau 7
		At4g28530	Glyma.10G037700	0.2951												1.32339				NAC domain containing protein 74
		At4g21380	Glyma.06G262100	3.49911						-0.83913	-1.26827				-0.879271	1.29525				receptor kinase 3
		At2g38870	Glyma.20G205800	3.86753				1.44639	0.979917					-1.16277		1.29285				Serine protease inhibitor, potato inhibitor I-type family protein
		At1g73480	Glyma.07G106400	0.457682				2.15925					1.69234			1.26643				alpha/beta-Hydrolases superfamily protein
		At5g06690	Glyma.03G146000	0.38762											-1.06961	1.26331				WCRKC thioredoxin 1
		At3g47500	Glyma.04G168300	0.476858												1.25785				cycling DOF factor 3
		At5g58070	Glyma.09G098900	0.489597							-0.763156					1.19031				temperature-induced lipocalin
		At1g06680	Glyma.14G031800	0.495969						-0.884729	-1.02385		-1.27502	-1.32315		1.12664				photosystem II subunit P-1
		At1g74470	Glyma.05G026200	0.453134												1.09266				Pyridine nucleotide-disulphide oxidoreductase family protein
		At3g15353	Glyma.12G154300	0.484854							-1.14159			-1.09326	-0.776854	0.956545	0.785947			metallothionein 3
		At1g49000	Glyma.05G013700	2.51162							-0.773257		-0.919959			0.95611	-0.929044
		At5g54270	Glyma.13G282000	0.342398							-1.62944			-1.49787						light-harvesting chlorophyll B-binding protein 3
		At2g35980	Glyma.19G198800	2.36859								-0.86757	-1.03954				-1.42837			Late embryogenesis abundant (LEA) hydroxyproline-rich glycoprotein family
		At5g43360	Glyma.10G006700	2.05709							1.20891			0.978453			0.871113	1.07192	1.12053	phosphate transporter 1;3
		At2g23260	Glyma.10G262700	2.31724									-1.51044				-1.24344			UDP-glucosyl transferase 84B1
		At1g61560	Glyma.10G212300	2.14362								-1.60798								Seven transmembrane MLO family protein
		At3g54890	Glyma.02G064700	0.42274						-1.12755	-1.05514		-1.65415	-1.37753						photosystem I light harvesting complex gene 1
		At2g23910	Glyma.01G017100	3.86783						0.782209					0.816301					NAD(P)-binding Rossmann-fold superfamily protein
		At4g11280	Glyma.08G018000	2.44841								-0.920597	-1.94465				-2.18254			1-aminocyclopropane-1-carboxylic acid (acc) synthase 6
		At1g54970	Glyma.20G203800	3.21712						-2.41938	-2.49851	1.05614		-2.04767	-1.93931		-0.803706	-1.82166		proline-rich protein 1
		At3g12580	Glyma.12G064000	0.427652						0.815481	0.888729						-0.808839			heat shock protein 70
		At3g55120	Glyma.20G241500	3.48267														0.770706		Chalcone-flavanone isomerase family protein
		At2g30570	Glyma.10G032200	0.502578						-1.24099	-1.31957		-1.30421	-1.38718						photosystem II reaction center W
		At1g21680	Glyma.06G116200	0.384383													-1.06405			DPP6 N-terminal domain-like protein
		At4g15480	Glyma.20G128100	3.75266													-0.970782			UDP-Glycosyltransferase superfamily protein
		At3g47380	Glyma.17G137400	2.545							-0.899447		-1.32125	-1.02435			-1.60484			Plant invertase/pectin methylesterase inhibitor superfamily protein
		At2g47180	Glyma.03G222000	0.437848							0.973488			0.881457						galactinol synthase 1
		At1g61520	Glyma.14G003400	0.385829						-1.65227	-1.30405		-1.14234							photosystem I light harvesting complex gene 3
		At1g79040	Glyma.15G253700	0.485256					1.61368		-1.76408			-2.24914						photosystem II subunit R
		At3g47470	Glyma.06G194900	0.37593						-1.08137	-1.37803		-1.6749	-1.81797			-1.08316			light-harvesting chlorophyll-protein complex I subunit A4
		At1g08380	Glyma.11G181100	0.394975						-1.91656	-1.27141			-1.46131						photosystem I subunit O
		At5g14700	Glyma.05G006600	2.02034									-0.837774							NAD(P)-binding Rossmann-fold superfamily protein
		At2g27830	Glyma.13G319400	0.500912									-0.933973					0.855607
		At4g37160	Glyma.17G180500	0.433068					-1.22782								0.781848			SKU5 similar 15
		At3g11430	Glyma.14G067200	0.430771										1.00124						glycerol-3-phosphate acyltransferase 5
		At3g10720	Glyma.13G186000	3.42979						1.0646	1.21025			1.18595						Plant invertase/pectin methylesterase inhibitor superfamily
		At1g78780	Glyma.13G269100	0.495456								-0.965666		-0.805329						pathogenesis-related family protein
		At1g14550	Glyma.10G219800	6.01271						-0.93483		-2.46426	-2.08803				-1.80367			Peroxidase superfamily protein
		At1g21360	Glyma.13G039200	0.404687						1.44858	1.4045							2.30533		glycolipid transfer protein 2
		At1g19250	Glyma.09G094000	4.6745						-1.20222							-1.26592			flavin-dependent monooxygenase 1
		At3g56940	Glyma.19G123800	0.487444							-1.64598			-1.11088						dicarboxylate diiron protein, putative (Crd1)
		At3g50930	Glyma.02G053600	2.85925						0.984007	1.07153				0.960632					cytochrome BC1 synthesis
		At1g53903	Glyma.16G013000	0.461811			-0.791999													Protein of unknown function (DUF581)
		At2g17710	Glyma.01G162500	0.484245			-0.838014											0.999239	1.00176
		At5g37840	Glyma.14G069200	5.99316			-1.0034			-0.827299	-0.792794
		At1g55670	Glyma.04G112800	0.460188			-1.0123			-1.18948	-1.28893		-1.46039	-1.07843			-1.04866			photosystem I subunit G
		At2g18480	Glyma.02G058000	2.06311			-1.07205			-1.07288	-1.23708	-1.92994	-2.22835				-1.89298			Major facilitator superfamily protein
		At5g45380	Glyma.04G123700	0.472579			-1.22701													solute:sodium symporters;urea transmembrane transporters
		At1g68620	Glyma.06G310100	0.472206			-1.34442				-0.835026		-1.20745				-0.823035		1.22776	alpha/beta-Hydrolases superfamily protein
		At3g08940	Glyma.03G060300	0.455216		-0.955826					-1.29189	-0.963347	-1.29814	-0.960927		0.922938				light harvesting complex photosystem II
		At1g28330	Glyma.15G076500	0.42875		-0.967361										1.5155				dormancy-associated protein-like 1
		At5g02020	Glyma.07G139300	0.443502		-1.16355			1.23037		-1.2461	-1.32135	-1.22095	-1.46726	-1.12421	2.22728
		At5g57660	Glyma.13G093800	0.423145		-1.28018	-0.985393			-0.957832	-1.17237	-1.23654	-1.61976			1.51601				CONSTANS-like 5
		At4g01700	Glyma.19G221800	2.231		-1.35183										1.21785				Chitinase family protein
		At2g02990	Glyma.02G064100	0.467093		-1.35937					-0.945802				-0.811701	1.8659	0.79355			ribonuclease 1
		At5g60770	Glyma.11G195200	2.30554		-1.38371	0.765733							1.3985		0.898518	1.11288			nitrate transporter 2.4
		At5g06730	Glyma.09G022800	7.19563		-1.45524				-1.06696	-1.03044						1.6512	-0.790841		Peroxidase superfamily protein
		At3g53980	Glyma.03G073500	0.442721		-1.91663						-0.909257				2.07422	1.62126			Bifunctional inhibitor/lipid-transfer protein/seed storage 2S albumin superfamily protein
		At3g26740	Glyma.19G102400	0.176304		-2.30313	-0.893895			-1.38061	-2.18695	-2.5032	-1.74162	-1.82961	-1.06286	3.06524				CCR-like
		At1g49570	Glyma.02G135100	2.00582		-3.49691				0.897111		-2.05219	-1.00781			4.45121	2.48429			Peroxidase superfamily protein
MYB72 OE all soy	52	At1g72540	Glyma.16G008500		2.47709		2.13236			1.81574	1.8253		0.980177		1.48462					Protein kinase superfamily protein
		At5g65640	Glyma.02G217800		0.482278	0.783143	2.10449			2.07235	2.34201	1.09852	0.99616	0.98113	1.76947	-1.08042				beta HLH protein 93
		At3g61220	Glyma.07G074100		0.453374	1.21378	1.99283			1.92252	2.2044		0.939619		1.38487					NAD(P)-binding Rossmann-fold superfamily protein
		At3g05290	Glyma.02G106100		2.20257	0.96952	1.85999			1.60709	1.81329				1.14608					peroxisomal adenine nucleotide carrier 1
		At4g35630	Glyma.02G041900		2.02504	0.927251	1.49107			1.65656	1.99993	1.00301	0.972912	0.8131	1.33482	-1.16069				phosphoserine aminotransferase
		At3g53600	Glyma.13G133100		2.13575		1.38875			0.902268	1.29751				1.24678		-1.01272			C2H2-type zinc finger family protein
		At1g28680	Glyma.13G232400		2.18708	1.36887	1.37816	2.51383		3.63769	3.14938					1.14461	-0.973996	2.25709		HXXXD-type acyl-transferase family protein
		At2g30490	Glyma.20G114200		3.68415		1.25447			1.15344	1.173				1.12322					cinnamate-4-hydroxylase
		At5g47710	Glyma.15G120400		2.1729	1.22865	1.04958				0.981166				0.970791	-1.10845				Calcium-dependent lipid-binding (CaLB domain) family protein
		At1g65690	Glyma.14G208000		2.0096		0.92309			0.795307	0.91278				0.839839					Late embryogenesis abundant (LEA) hydroxyproline-rich glycoprotein family
		At3g62580	Glyma.10G014200		2.17737		0.795438				0.801852									Late embryogenesis abundant protein (LEA) family protein
		At1g21230	Glyma.13G035700		2.00672		0.757849				0.90652									wall associated kinase 5
		At5g40760	Glyma.19G082300		2.85806	1.10678				0.818105	1.38756									glucose-6-phosphate dehydrogenase 6
		At5g56080	Glyma.08G175400		2.31872	0.958324					-1.49587	-2.93156		-2.26745			-2.04878			nicotianamine synthase 2
		At3g49780	Glyma.01G195700		2.11413	0.930166											-0.801581			phytosulfokine 4 precursor
		At1g61820	Glyma.07G258700		2.4147	0.809275										-1.7268	-0.794588			beta glucosidase 46
		At1g31320	Glyma.15G258100		0.394308					2.33608					2.28717					LOB domain-containing protein 4
		At5g14650	Glyma.19G006200		0.411051					2.00764	1.73303			1.98746			-1.21341			Pectin lyase-like superfamily protein
		At3g51860	Glyma.01G122800		5.0738					1.40439	1.59266			0.973196						cation exchanger 3
		At3g53260	Glyma.20G180800		4.38499					1.34495	1.2356			1.09856	1.00753			1.05048		phenylalanine ammonia-lyase 2
		At4g34050	Glyma.01G187700		2.0944					1.11323		0.848736						1.09862		S-adenosyl-L-methionine-dependent methyltransferases superfamily protein
		At3g19000	Glyma.02G136100		2.40331											3.79448				2-oxoglutarate (2OG) and Fe(II)-dependent oxygenase superfamily protein
		At3g50740	Glyma.01G177900		0.333324											3.19536				UDP-glucosyl transferase 72E1
		At4g37930	Glyma.18G150000		3.29275						0.812494					1.32404				serine transhydroxymethyltransferase 1
		At1g69230	Glyma.01G221900		0.484487			2.02175								1.31305				SPIRAL1-like2
		At1g32740	Glyma.01G203300		3.332											1.10674				SBP (S-ribonuclease binding protein) family protein
		At1g68450	Glyma.03G204900		2.06859							-1.15972	-2.45737			1.07108	-2.30408			VQ motif-containing protein
		At3g01420	Glyma.13G070900		2.99467								-1.28953			1.05179	-1.47078			Peroxidase superfamily protein
		At2g30140	Glyma.04G188100		2.17184						-1.19954					0.920715	0.864041			UDP-Glycosyltransferase superfamily protein
		At1g47480	Glyma.11G004200		2.33987							0.861178								alpha/beta-Hydrolases superfamily protein
		At2g27180	Glyma.06G308300		2.25595						0.806316
		At3g12500	Glyma.02G042500		2.40249												-0.922611			basic chitinase
		At2g44480	Glyma.12G130200		8.64196							-1.21822	-1.46577		0.834315		-1.88951			beta glucosidase 17
		At3g22750	Glyma.01G236100		2.24607				-1.11773									-0.912552		Protein kinase superfamily protein
		At2g36880	Glyma.03G184000		2.50159						1.29309		0.834613							methionine adenosyltransferase 3
		At4g36988	Glyma.05G095800		2.42102												1.29086			conserved peptide upstream open reading frame 49
		At4g12500	Glyma.17G139500		0.0988731									0.825508		-0.811867				Bifunctional inhibitor/lipid-transfer protein/seed storage 2S albumin superfamily protein
		At1g12000	Glyma.09G007900		2.0839											-0.814243				Phosphofructokinase family protein
		At3g54950	Glyma.15G128300		2.48776											-0.820006				patatin-like protein 6
		At5g02560	Glyma.13G333900		2.23988											-1.02223				histone H2A 12
		At2g33850	Glyma.15G077600		0.388083									1.30425		-1.71427			1.25669
		At1g58170	Glyma.07G157100		3.10869											-1.91706				Disease resistance-responsive (dirigent-like protein) family protein
		At2g19990	Glyma.15G062300		0.350842						1.34335			1.57862		-1.96707				pathogenesis-related protein-1-like
		At5g46110	Glyma.07G201300		0.423362					-0.913153	-0.999302			-1.23844						Glucose-6-phosphate/phosphate translocator-related
		At5g61290	Glyma.05G023800		3.90646					-1.18113				-0.836582						Flavin-binding monooxygenase family protein
		At3g21240	Glyma.15G001700		3.83032	-0.813904										1.18769				4-coumarate:CoA ligase 2
		At4g11650	Glyma.05G204600		3.50037	-0.98748		-2.20331	-2.06208						1.24993	-1.22033				osmotin 34
		At1g56600	Glyma.19G227800		2.00955	-1.32881				-2.22588	-1.87842	-1.28312	-2.20578	-1.46529	-1.40342					galactinol synthase 2
		At3g61190	Glyma.18G225400		2.6509		-0.80517			-0.991152	-0.826952									BON association protein 1
		At1g08250	Glyma.13G319000		2.51598		-0.921745						-1.06124				-1.08752		1.0668	arogenate dehydratase 6
		At1g73260	Glyma.08G235400		5.08559		-0.982529			-1.43535	-1.60796		-1.07865	-1.14201						kunitz trypsin inhibitor 1
		At5g53590	Glyma.04G206800		2.9008	-1.46201	-1.46651			-1.52933	-2.0976		-0.873314	-0.785674	-1.28662	1.39065				SAUR-like auxin-responsive protein family

## Sheet: Suppl Table 4
Supplementary Table 4. Differential gene expression between IDC tolerant and sensitive lines for 1626 genes that also respond to Fe or Bic treatments (Fig. 6).
				positive = higher in 454 (IDC tolerant line)							log2 FC compared to 20 Fe										log2 FC compared to 1 Fe
ID	A.t. Hit	Gene name	Description	20 Fe	1 Fe	20 Fe 2.5 Bic	20 Fe 5 Bic	1 Fe 2.5 Bic	1 Fe 5 Bic		1 Fe 083	1 Fe 454	1 Fe 2.5 Bic 083	1 Fe 5 Bic 083	1 Fe 2.5 Bic 454	1 Fe 5 Bic 454	20 Fe 2.5 Bic 083	20 Fe 5 Bic 083	20 Fe 2.5 Bic 454	20 Fe 5 Bic 454	1 Fe 2.5 Bic 083	1 Fe 5 Bic 083	1 Fe 2.5 Bic 454	1 Fe 5 Bic 454
Glyma.01G010500	AT3G07040.1	RPM1,RPS3	NB-ARC domain-containing disease resistance protein				1.68149					0.899181				1.14272	-0.837764	-1.58736		0.831384		-1.86382
Glyma.01G014000	AT3G03050.1	ATCSLD3,CSLD3,KJK	cellulose synthase-like D3				1.35145					1.13845				1.11094	-0.855072	-1.14146		0.87654		-1.63019
Glyma.01G016600	AT4G17785.1	MYB39	myb domain protein 39				1.08926					1.63368			1.48187	1.40145		-0.777403	1.18442	1.80303		-0.789133
Glyma.01G017800	AT1G32690.1						1.59572											-0.954168				-1.02552
Glyma.01G018100									-1.35947							-1.0949					1.20391
Glyma.01G024000	AT2G22500.1	ATPUMP5,DIC1,UCP5	uncoupling protein 5			1.17978	1.61469										-1.32658	-1.7531				-1.56644
Glyma.01G030300	AT1G70420.1		Protein of unknown function (DUF1645)				1.20718		1.30546		0.806489	1.43524			0.988219	1.47026				1.04136		-1.1759
Glyma.01G036300							-1.25073				-1.08582		-1.36162	-0.875134				1.21234				2.29467
Glyma.01G037900	AT1G70090.1	GATL9,LGT8	glucosyl transferase family 8				1.0595									0.867966		-0.933842	0.923444			-1.02025
Glyma.01G038600	AT1G70000.1		myb-like transcription factor family protein	-1.08306	1.2146	-1.33856						2.48202			1.89814	1.75243		0.761874		1.58888				-0.888493
Glyma.01G044100	AT2G02800.1	APK2B	protein kinase 2B				1.32395		1.07669													-0.823188
Glyma.01G046500	AT1G14290.1	SBH2	sphingoid base hydroxylase 2	-1.04815		-1.15903	-1.24653					0.756571			0.788524	0.996739
Glyma.01G046700	AT1G26850.1		S-adenosyl-L-methionine-dependent methyltransferases superfamily protein						1.27759		0.836727	1.27719			0.822382	0.94144
Glyma.01G057100	AT3G29360.1		UDP-glucose 6-dehydrogenase family protein						1.16846							1.01082					-1.12061
Glyma.01G061800	AT5G13210.1		Uncharacterised conserved protein UCP015417, vWA			-1.02049						1.07004			0.914296	1.1311
Glyma.01G071300	AT3G25570.1		Adenosylmethionine decarboxylase family protein			1.32769	1.31161										-0.839287	-1.0196				-0.963744
Glyma.01G102300	AT5G02090.1			-1.35201		-1.61115						2.05779			1.57756	1.68941				1.20634				-0.847159
Glyma.01G102600	AT2G37770.2		NAD(P)-linked oxidoreductase superfamily protein			1.18051	1.2246		1.22865													-0.777647
Glyma.01G114400	AT3G60470.1		Plant protein of unknown function (DUF247)	-1.49119																0.879259
Glyma.01G116700	AT1G32780.1		GroES-like zinc-binding dehydrogenase family protein		-1.17691																-0.999068
Glyma.01G118000	AT5G01320.1		Thiamine pyrophosphate dependent pyruvate decarboxylase family protein						1.16926			1.8216			1.63951	2.0225			1.08568	1.45555	-0.973924
Glyma.01G128100	AT2G38470.1	ATWRKY33,WRKY33	WRKY DNA-binding protein 33			2.55819	2.38525										-2.20506	-1.86155			1.19414	-1.62049
Glyma.01G130500	AT5G05340.1		Peroxidase superfamily protein			1.46477	2.27673						1.234								0.941903	-1.5325
Glyma.01G131100	AT2G30970.1	ASP1	aspartate aminotransferase 1	-1.85893		-1.79696						2.52305			2.27986	2.32053				1.94191
Glyma.01G131500	AT5G58380.1	CIPK10,PKS2,SIP1,SNRK3.8	SOS3-interacting protein 1	-1.02144	-1.66618														1.08962			-0.802685
Glyma.01G132000	AT3G51630.1	ATWNK5,WNK5,ZIK1	with no lysine (K) kinase 5		1.03877				-1.22568		-1.04838					-0.770402	-1.04092		-0.777718		1.51374
Glyma.01G141100	AT2G45360.1		Protein of unknown function (DUF1442)						1.49039		1.28723				1.18005	0.989264
Glyma.01G145000	AT5G18800.1		Cox19-like CHCH family protein					1.29428	1.26565												-0.765325
Glyma.01G153000	AT1G31720.1		Protein of unknown function (DUF1218)	-1.32703		-1.14143						1.98424			1.51287	1.7397				1.1794				-0.800566
Glyma.01G154700	AT4G19180.1		GDA1/CD39 nucleoside phosphatase family protein	-1.26121		-1.14656						1.70884			1.43848	1.22915				1.04842
Glyma.01G157400	AT1G76410.1	ATL8	RING/U-box superfamily protein			-2.04587	-1.62943								0.880531	0.845117	0.947278	1.19368				1.18527
Glyma.01G161200	AT4G35750.1		SEC14 cytosolic factor family protein / phosphoglyceride transfer family protein			-1.2558										0.914916					-0.890735
Glyma.01G165300	AT2G17850.1		Rhodanese/Cell cycle control phosphatase superfamily protein						1.36831		0.83137	1.19175			1.10874	1.44634				0.911292
Glyma.01G166100	AT2G17890.1	CPK16	calcium-dependent protein kinase 16			1.39726	1.26373															-0.781197
Glyma.01G171100	AT5G66390.1		Peroxidase superfamily protein						-1.13002		-0.9124										0.797981
Glyma.01G171400	AT5G17760.1		P-loop containing nucleoside triphosphate hydrolases superfamily protein					-1.24406	-1.42763		-0.755894
Glyma.01G172700	AT1G75280.1		NmrA-like negative transcriptional regulator family protein			-1.36403			-1.11033			1.19692											-1.67664
Glyma.01G176200	AT2G21640.1								1.25384			1.09774			1.01124	1.01142
Glyma.01G181800	AT4G31940.1	CYP82C4	cytochrome P450, family 82, subfamily C, polypeptide 4						-1.50273												1.63666		0.787078
Glyma.01G182200	AT5G66985.1			-1.7271		-2.83783	-1.63052					1.8656			1.53466	1.40091	0.892879	1.02657		1.11589		0.947874
Glyma.01G187700	AT4G34050.1	CCoAOMT1	S-adenosyl-L-methionine-dependent methyltransferases superfamily protein	-1.03087	-1.33425	-1.57424			-1.10154						1.11323		0.848736						1.09862
Glyma.01G192500	AT4G37530.1		Peroxidase superfamily protein						1.01124													0.812899
Glyma.01G193000	AT2G23060.1		Acyl-CoA N-acyltransferases (NAT) superfamily protein	1.04149		1.19836						-0.922579				-1.32524		-0.899447
Glyma.01G202200	AT2G45760.1	BAL,BAP2	BON association protein 2					-1.11041								1.04343	-0.776579	-2.43224		0.874644		-2.4708
Glyma.01G203200	AT5G47060.1		Protein of unknown function (DUF581)	-1.71122		-2.34358			1.28352			2.73535			2.56586	2.15471	1.26103	1.12507		1.9902		1.07208
Glyma.01G203500	AT5G47070.1		Protein kinase superfamily protein			2.30895	2.73628										-1.59875	-1.97756				-2.1313
Glyma.01G204400	AT1G74950.1	JAZ2,TIFY10B	TIFY domain/Divergent CCT motif family protein		-1.0471				1.01573		0.833631
Glyma.01G204600	AT5G07440.1	GDH2	glutamate dehydrogenase 2	1.08584							-1.07389	-1.58584	-2.19407		-1.75806	-1.98456			-2.30517	-1.6503
Glyma.01G204800	AT4G17030.1	AT-EXPR,ATEXLB1,ATEXPR1,ATHEXP BETA 3.1,EXLB1,EXPR	expansin-like B1						-1.04368		-1.05217	-1.68186				-1.30211					1.27134		1.12205	0.967288
Glyma.01G206700	AT5G47230.1	ATERF-5,ATERF5,ERF5	ethylene responsive element binding factor 5			-1.61922						0.973898			0.773038	1.04284
Glyma.01G211000	AT1G12240.1	ATBETAFRUCT4,VAC-INV	Glycosyl hydrolases family 32 protein	-2.16352								1.36618	-1.21612	-1.58325	1.4022	1.59894			1.15251	1.01863	-1.27257
Glyma.01G212100	AT3G60780.1		Protein of unknown function (DUF1442)			-1.41628			2.08038		1.3809	2.48347			1.9466	2.61908	0.974982	1.50574		1.79819	-0.967201
Glyma.01G218400	AT5G23850.1		Arabidopsis thaliana protein of unknown function (DUF821)				-1.15501					2.24616			2.09574	2.46893				1.50622
Glyma.01G224800	AT4G11070.1	AtWRKY41,WRKY41	WRKY family transcription factor			-1.06353						1.44173			0.78894
Glyma.01G224900	AT2G46410.1	CPC	Homeodomain-like superfamily protein	-1.34325		-1.21257						1.93614			1.76206	1.79251				1.25819
Glyma.01G231000	AT1G71450.1		Integrase-type DNA-binding superfamily protein			1.12701	2.49977										-1.43369	-2.51311				-2.16125
Glyma.01G232000	AT1G71520.1		Integrase-type DNA-binding superfamily protein	1.88282		1.71976	2.30489		1.11295		0.915931				-0.774368							-1.29173
Glyma.01G235600	AT1G76690.1	ATOPR2,OPR2	12-oxophytodienoate reductase 2		-1.05194																	-0.858552		0.771428
Glyma.01G236200	AT1G63060.1					1.21876	1.5605										-1.05766	-1.16197				-1.29232
Glyma.01G236500	AT2G32030.1		Acyl-CoA N-acyltransferases (NAT) superfamily protein				1.46876											-0.80134	-0.833435			-0.779302
Glyma.01G241200	AT1G10020.1		Protein of unknown function (DUF1005)			1.42165	1.55472										-0.933082	-1.13104				-0.984412
Glyma.02G001100	AT5G17540.1		HXXXD-type acyl-transferase family protein	-1.49097	-1.73755		-1.10413		-1.22868		-0.986201	-1.22949											1.35852	1.38062
Glyma.02G005600	AT3G23250.1	ATMYB15,ATY19,MYB15	myb domain protein 15	-1.14735	-1.19168				-1.38998						0.926916					0.952028		-1.10595
Glyma.02G005800	AT3G54700.1	PHT1;7	phosphate transporter 1;7	-1.27496	-2.0306		-1.23693					-0.944602			1.27346	1.52025		0.805928	1.1729	0.836293		0.989091	2.21861	1.79029
Glyma.02G006200	AT3G23240.1	ATERF1,ERF1	ethylene response factor 1	-2.92723		-2.74595	-1.67147					2.41575			2.88829	2.86248	0.927353	1.0434	1.09073	2.29271		0.794544
Glyma.02G008500	AT3G62220.1		Protein kinase superfamily protein			1.78239	1.29011		1.07322													-0.911508
Glyma.02G008900	AT3G21770.1		Peroxidase superfamily protein			1.13945	1.71035		1.05988			0.931573			0.921638	1.15127		-0.839901	1.07887	1.20454		-1.30554
Glyma.02G009400							-1.15358								1.1916	0.966285							1.26789
Glyma.02G009800	AT2G47190.1	ATMYB2,MYB2	myb domain protein 2	-3.52409	-2.68418	-3.21361	-2.59102	-1.23032	-1.1932		0.875471	1.71342			2.09397	2.6391		0.884407		1.81136	-1.07388
Glyma.02G010100	AT1G02400.1	ATGA2OX4,ATGA2OX6,DTA1,GA2OX6	gibberellin 2-oxidase 6						1.4101						0.779708	0.887583						-1.15632
Glyma.02G013700	AT1G02660.1		alpha/beta-Hydrolases superfamily protein				1.29724										-0.880214					-1.15243
Glyma.02G014300	AT5G38700.1					1.7318	2.27716		1.48475							1.06703		-1.72788	1.01811			-1.98358
Glyma.02G016200	AT2G47540.1		Pollen Ole e 1 allergen and extensin family protein	-2.54423	-2.7832	1.00353		2.45245	3.91925					-2.32538	3.63561	4.14771			3.64613	2.05384	-1.84058	-1.27725	3.3998	1.82991
Glyma.02G016600	AT4G02330.1	ATPMEPCRB	Plant invertase/pectin methylesterase inhibitor superfamily		-1.07624						1.06542					-1.36753						-1.6218
Glyma.02G018500						-1.39	-1.28326				0.81806	1.2699			1.24632	1.74765	0.953325	1.20318		0.793984
Glyma.02G018900	AT1G26945.1	KDR	basic helix-loop-helix (bHLH) DNA-binding superfamily protein					1.12077				0.781684			0.92731	1.22828	0.847336	0.978225			-1.0233
Glyma.02G020000	AT1G14400.1	ATUBC1,UBC1	ubiquitin carrier protein 1						-1.10679					1.1727							1.42579
Glyma.02G026300	AT1G70000.1		myb-like transcription factor family protein	-1.42631		-1.61819	-2.28435					2.99123			1.90199	1.83916				1.71826
Glyma.02G029400	AT1G68360.1		C2H2 and C2HC zinc fingers superfamily protein		-1.05347						0.774701	-1.21307				-0.988008	1.29127	1.27152
Glyma.02G029900	AT1G24100.1	UGT74B1	UDP-glucosyl transferase 74B1		-3.33139	-2.08593	-2.11773				1.2383				-1.25279		1.21011	0.897867	0.948174		-0.866966
Glyma.02G035200	AT1G70420.1		Protein of unknown function (DUF1645)				1.25998					0.881703				1.00348		-0.976897				-1.31803
Glyma.02G041900	AT4G35630.1	PSAT	phosphoserine aminotransferase	-1.34106		-1.5126					0.927251	1.49107			1.65656	1.99993	1.00301	0.972912	0.8131	1.33482	-1.16069
Glyma.02G054900	AT2G18210.1					1.02448	2.50472											-1.61521				-1.78159
Glyma.02G055000	AT2G18210.1						1.03744											-1.00202				-1.21486
Glyma.02G058000	AT2G18480.1		Major facilitator superfamily protein					-1.29802				-1.07205			-1.07288	-1.23708	-1.92994	-2.22835				-1.89298
Glyma.02G059100	AT2G18630.1		Protein of unknown function (DUF677)				1.16069															-0.84873
Glyma.02G059200	AT2G23790.1		Protein of unknown function (DUF607)					-1.71097				-0.836519			-1.53731	-1.51328			-1.01038	-0.822964
Glyma.02G059500	AT4G36850.1		PQ-loop repeat family protein / transmembrane family protein		1.18467		1.14559				-1.25825					-1.70574	-1.45882	-1.2751	-1.62357		1.79168
Glyma.02G059700	AT2G23770.1		protein kinase family protein / peptidoglycan-binding LysM domain-containing protein			1.2143	1.51741											-1.01124				-1.19945
Glyma.02G064100	AT2G02990.1	ATRNS1,RNS1	ribonuclease 1						-1.34125		-1.35937					-0.945802				-0.811701	1.8659	0.79355
Glyma.02G064400	AT2G02990.1	ATRNS1,RNS1	ribonuclease 1	-1.1149			-1.16145				-1.14581								0.822949		0.870159	1.04684	1.10139
Glyma.02G076700						1.27302													0.752759
Glyma.02G078200	AT3G60470.1		Plant protein of unknown function (DUF247)			1.39309	2.17781										-1.31019	-1.98324				-1.89076
Glyma.02G080200	AT2G33710.2		Integrase-type DNA-binding superfamily protein			1.0996	1.26576															-1.50545
Glyma.02G081400	AT1G18740.1		Protein of unknown function (DUF793)				1.31388					1.01797				0.806948		-0.972358				-1.03211
Glyma.02G088700	AT5G38210.1		Protein kinase family protein	1.63525		1.50541	1.23418				1.01754		1.34746
Glyma.02G089500	AT2G47485.1								1.22482			1.01053			1.00731	1.02314				0.872345
Glyma.02G092500	AT2G39530.1		Uncharacterised protein family (UPF0497)			1.1719	1.07065											-0.805505
Glyma.02G100300	AT1G66910.1		Protein kinase superfamily protein			1.52418	2.41666					1.00164				0.795138	-1.4111	-1.75821				-1.94332
Glyma.02G106100	AT3G05290.1	PNC1	peroxisomal adenine nucleotide carrier 1	-1.0665		-1.29445					0.96952	1.85999			1.60709	1.81329				1.14608
Glyma.02G108300	AT1G26800.1		RING/U-box superfamily protein	-1.24218		-2.48293	-1.5659					2.05451			1.80141	2.20965	1.13068	1.64916		1.31819		0.890592
Glyma.02G122700	AT2G03810.1		18S pre-ribosomal assembly protein gar2-related	-1.13101		-1.18386						0.81559
Glyma.02G125600	AT2G14960.1	GH3.1	Auxin-responsive GH3 family protein				1.2695											-0.892685				-1.54399
Glyma.02G125900							1.39198										-1.14206	-2.0496				-1.45291
Glyma.02G128800	AT1G13480.1		Protein of unknown function (DUF1262)				1.14419											-0.799494				-1.12027
Glyma.02G130400	AT5G13930.1	ATCHS,CHS,TT4	Chalcone and stilbene synthase family protein		-1.40719	-1.28539															-0.847247
Glyma.02G132100	AT2G15620.1	ATHNIR,NIR,NIR1	nitrite reductase 1		1.80949				-1.1566		-1.17942				-0.802814	-1.43708	-1.61322		-1.3393		1.52201
Glyma.02G132500	AT4G34410.1	RRTF1	redox responsive transcription factor 1	1.5172		3.33553	2.83248		1.42027						-0.942977		-1.47139	-1.50085				-1.81444
Glyma.02G135100	AT1G49570.1		Peroxidase superfamily protein					-1.81473			-3.49691				0.897111		-2.05219	-1.00781			4.45121	2.48429
Glyma.02G135800				1.11525							-1.14471	-1.16353			-1.97431	-2.52126			-0.881008	-1.27132		1.16375
Glyma.02G140100	AT1G29050.1	TBL38	TRICHOME BIREFRINGENCE-LIKE 38						1.04215			1.23099			0.942513	0.908583
Glyma.02G145100	AT3G51895.1	AST12,SULTR3;1	sulfate transporter 3;1	1.15937							0.868435					-0.850371
Glyma.02G146100	AT3G22550.1		Protein of unknown function (DUF581)			-2.07037	-1.75465					1.02675			1.14108	1.32805	0.866052	1.2119				1.17797
Glyma.02G157800	AT5G05140.1		Transcription elongation factor (TFIIS) family protein			-1.17742						1.33438			1.02234	0.890005				0.917484
Glyma.02G171600	AT5G06720.1	ATPA2,PA2	peroxidase 2	-1.39332							-0.873251				1.09596	0.833076			0.944623	0.79175		0.773142	0.886809
Glyma.02G172200	AT5G06740.1		Concanavalin A-like lectin protein kinase family protein				1.31928									-0.918495						-0.871767
Glyma.02G182300	AT3G20898.1					-1.03041	-1.37672									0.874239		1.1358
Glyma.02G195400	AT3G11820.1	AT-SYR1,ATSYP121,ATSYR1,PEN1,SYP121,SYR1	syntaxin of plants 121				1.46219								0.831162	1.00089		-1.30777		0.775142		-1.54269
Glyma.02G195900	AT2G35930.1	PUB23	plant U-box 23						1.23822		0.897093	0.846082				0.99703
Glyma.02G197800	AT3G11650.1	NHL2	NDR1/HIN1-like 2	-1.02487	-1.15733			-1.32082									-0.819821	-1.48658				-1.30806
Glyma.02G205300				1.65739								-1.17276			-2.20566	-2.19305	-1.64817	-1.94851	-2.25665	-2.0716	1.69625
Glyma.02G208200	AT4G08950.1	EXO	Phosphate-responsive 1 family protein				1.38885					1.05449				0.84999	-1.18443	-1.70334				-1.75658
Glyma.02G210300	AT2G14095.1								1.07364		1.00074											-0.799603
Glyma.02G210800	AT4G10500.1		2-oxoglutarate (2OG) and Fe(II)-dependent oxygenase superfamily protein	-1.05745	-1.90285						1.29524					1.26184			1.05186	0.920416	-1.48006	-0.931283
Glyma.02G213500	AT5G49700.1		Predicted AT-hook DNA-binding family protein	1.30656										1.0975			0.790648
Glyma.02G213700	AT4G33580.1	ATBCA5,BCA5	beta carbonic anhydrase 5						-1.86758		-2.06132					-1.33801					2.26878
Glyma.02G217800	AT5G65640.1	bHLH093	beta HLH protein 93	-1.80281		-1.90191	-1.02315				0.783143	2.10449			2.07235	2.34201	1.09852	0.99616	0.98113	1.76947	-1.08042
Glyma.02G219400	AT5G05190.1		Protein of unknown function (DUF3133)						1.0406			0.893637			0.985507	1.21542
Glyma.02G222700	AT4G27590.1		Heavy metal transport/detoxification superfamily protein				-2.95481											1.14804
Glyma.02G225600	AT1G07300.1		josephin protein-related			1.73732	1.08661					-1.05879												1.10001
Glyma.02G228100	AT3G47340.1	ASN1,AT-ASN1,DIN6	glutamine-dependent asparagine synthase 1	-1.79061	1.87649							2.22188										0.861841	-1.99975
Glyma.02G228200	AT2G30020.1		Protein phosphatase 2C family protein	-1.28373			1.68238					1.39348			1.08308	1.40696	-1.12626	-1.99021		0.971358		-2.15075
Glyma.02G232500	AT1G06980.1			-1.42269		-1.8738			1.22114		1.04857	1.94084			1.50988	2.14343		0.86498		1.50291	-1.64981
Glyma.02G233900	AT5G05340.1		Peroxidase superfamily protein	-2.08459		-2.77158	-3.17005		-1.92932		-1.34292	-1.20207	-1.20413		-1.1776			0.927865				2.26594
Glyma.02G234000	AT5G05340.1		Peroxidase superfamily protein		1.56682				1.09222			1.47281			1.38459	1.00523				0.919339
Glyma.02G235100	AT2G30360.1	CIPK11,PKS5,SIP4,SNRK3.22	SOS3-interacting protein 4	-1.20241	-1.5292											0.855374					-0.80782	-1.06369
Glyma.02G239100	AT1G65690.1		Late embryogenesis abundant (LEA) hydroxyproline-rich glycoprotein family			1.11385	1.32146															-0.982874
Glyma.02G240000	AT1G65840.1	ATPAO4,PAO4	polyamine oxidase 4		-2.46322						1.276					1.64568					-1.2629	-0.976585
Glyma.02G242900	AT1G66160.1	ATCMPG1,CMPG1	CYS, MET, PRO, and GLY protein 1	-1.02071			1.48862					1.10094						-1.71964		0.783842		-1.49565
Glyma.02G243300									-1.14616						1.04891					0.935876
Glyma.02G243400	AT3G02850.1	SKOR	STELAR K+ outward rectifier			-1.3436						1.90456			1.41282	1.31725		1.06903				0.985628
Glyma.02G244500	AT5G37680.1	ARLA1A,ATARLA1A	ADP-ribosylation factor-like A1A						1.39389			0.834714			0.817862	0.788731
Glyma.02G245700	AT1G18210.1		Calcium-binding EF-hand family protein				1.43931									0.937561		-1.37025				-1.55546
Glyma.02G248100	AT3G55470.2		Calcium-dependent lipid-binding (CaLB domain) family protein				2.02846											-0.986296		1.70671		-1.07361		1.77738
Glyma.02G252500	AT2G39855.2				1.36442				-2.03021		-0.941905		1.52085	1.49953		-1.48049			-1.11556	-1.47414	2.45763
Glyma.02G254600	AT2G39980.1		HXXXD-type acyl-transferase family protein		-1.75446			-1.69094				-1.0173					0.766386
Glyma.02G255400	AT2G40000.1	ATHSPRO2,HSPRO2	ortholog of sugar beet HS1 PRO-1 2				1.63202					1.14699				1.00505		-1.44567				-1.47886
Glyma.02G257700	AT3G11180.1		2-oxoglutarate (2OG) and Fe(II)-dependent oxygenase superfamily protein	1.07486							1.26135
Glyma.02G259300	AT5G05340.1		Peroxidase superfamily protein			-1.4875	-1.09141					0.924476
Glyma.02G259700	AT3G05550.1		Hypoxia-responsive family protein						1.24035			0.880444			0.792459	0.983362				0.764771
Glyma.02G265900	AT2G44310.1		Calcium-binding EF-hand family protein						2.15384			2.6183			2.43033	2.92368			1.19244	2.27009
Glyma.02G268200	AT1G05010.1	ACO4,EAT1,EFE	ethylene-forming enzyme		-1.55943				-1.15855														1.17249	1.08448
Glyma.02G274400	AT2G27080.1		Late embryogenesis abundant (LEA) hydroxyproline-rich glycoprotein family	-1.62262			1.15429					0.903255			0.956327	1.38086	-0.754323	-1.93893		0.833916		-1.531
Glyma.02G275900	AT2G26980.3	CIPK3,SnRK3.17	CBL-interacting protein kinase 3		1.02881				-1.1203							-0.82504			-1.09586		1.12204
Glyma.02G284800	AT3G59080.1		Eukaryotic aspartyl protease family protein	-1.42553			2.18694					0.884913			0.874374	1.21879	-0.877395	-2.49351		1.11219		-2.5156
Glyma.02G290900	AT3G20340.1			1.74302		2.13927	1.74199		1.04318		0.838493		1.54719
Glyma.02G291200	AT3G20395.1		RING/U-box superfamily protein	-2.37055	-1.21628	-2.17863	-1.06542						-1.23977		1.15811	1.04737				1.24317	-1.01996
Glyma.02G292100				1.03296		1.34414	1.08799		1.09285		0.814353											-0.840771
Glyma.02G296600	AT3G55980.1	ATSZF1,SZF1	salt-inducible zinc finger 1	-1.5973								1.4002			1.19781	1.31032		-1.58645		0.928507		-1.51689
Glyma.02G297700	AT1G50600.1	SCL5	scarecrow-like 5	1.21735		1.62721	1.205		1.51282		1.31068										-1.1296	-1.14574
Glyma.02G303300	AT1G55740.1	AtSIP1,SIP1	seed imbibition 1		1.01669	-1.47068						1.94359			1.10111	0.791104				1.29941			-0.842978
Glyma.03G002300	AT1G66550.2	ATWRKY67,WRKY67	WRKY DNA-binding protein 67	-3.09187		-2.6295	-2.71791	-3.96542	-3.5274		-1.32588										1.45249	1.76652
Glyma.03G005800	AT1G33110.1		MATE efflux family protein				1.24447		1.60755		1.54357					1.1539					-1.16419	-1.33184
Glyma.03G007400				-1.01263					1.23711			1.60584			1.34392	1.4746				1.04862
Glyma.03G012600	AT4G11610.1		C2 calcium/lipid-binding plant phosphoribosyltransferase family protein		1.39623				1.5161			1.73367			1.3104	1.21262		1.37357				0.846068
Glyma.03G014500	AT1G01800.1		NAD(P)-binding Rossmann-fold superfamily protein						1.09667		1.04257	0.901142			0.938462	1.34091
Glyma.03G015800	AT2G45760.1	BAL,BAP2	BON association protein 2	-2.13664		-1.27782		-1.53049	-1.09317			1.21605			0.820773	1.11752	-0.940996	-1.74294		0.960373		-1.29286
Glyma.03G016300	AT2G45760.1	BAL,BAP2	BON association protein 2	-1.26617			2.58515	-1.05991								0.986621	-1.44867	-2.89286		0.952955		-2.64001
Glyma.03G016400	AT2G45760.1	BAL,BAP2	BON association protein 2	-1.49334			3.10076	-1.17103				0.854476				1.30023	-1.46137	-3.38672		1.20227		-3.08801
Glyma.03G017000	AT3G61060.1	AtPP2-A13,PP2-A13	phloem protein 2-A13				1.17729											-0.767792				-0.841141
Glyma.03G019500	AT3G11920.1		glutaredoxin-related	1.00407							1.15598
Glyma.03G021200	AT2G45550.1	CYP76C4	cytochrome P450, family 76, subfamily C, polypeptide 4		-2.02463							-0.876968			1.24856	1.14184			0.854961				2.12497	1.30379
Glyma.03G022800	AT1G24620.1		EF hand calcium-binding protein family			-1.29432						1.09754			1.01869	1.04898
Glyma.03G024600						-3.41958											1.04808					0.949008
Glyma.03G025200				-2.00479	-2.22254	-1.99088	-1.43445	-1.42244	-1.88644							-0.816009				0.989386		0.871981		1.66724
Glyma.03G029300	AT4G32760.2		ENTH/VHS/GAT family protein			-1.24018						1.07095
Glyma.03G029600	AT3G60690.1		SAUR-like auxin-responsive protein family			1.06918						-1.73236			-0.853786	-0.957399					0.924429			1.31339
Glyma.03G038600	AT5G05340.1		Peroxidase superfamily protein				2.21711		1.39538		0.812332	1.48291			1.00705	1.10946		-1.21752		0.863392		-2.03405
Glyma.03G038700	AT5G05340.1		Peroxidase superfamily protein		1.44664	1.04162	2.20642		1.15028						1.07682			-0.814077		1.07036	1.49455
Glyma.03G040900	AT5G01750.2		Protein of unknown function (DUF567)		-1.80349			-1.68726	-1.20899		1.10755											-1.11899
Glyma.03G042700	AT2G38470.1	ATWRKY33,WRKY33	WRKY DNA-binding protein 33			1.57311	2.55229										-1.71604	-1.82759				-2.01958
Glyma.03G044900	AT5G49040.1		Disease resistance-responsive (dirigent-like protein) family protein	1.02556			1.36505									-1.92247			-1.07657
Glyma.03G045400	AT5G01710.1		methyltransferases			1.15519	1.72203										-0.960083	-1.59824				-1.78874
Glyma.03G055100	AT5G01320.1		Thiamine pyrophosphate dependent pyruvate decarboxylase family protein	-1.1631					1.36245		1.29238	1.81759			2.07899	2.37877			1.24977	1.66196
Glyma.03G056800	AT5G01370.1	ACI1	ALC-interacting protein 1				1.03389											-0.868873				-1.06053
Glyma.03G056900	AT2G38250.1		Homeodomain-like superfamily protein	2.19048		1.59049	1.5691	1.09009	1.48616		0.995494
Glyma.03G057100	AT5G05600.1		2-oxoglutarate (2OG) and Fe(II)-dependent oxygenase superfamily protein		-1.38809						0.929475										-1.15978	-1.74784
Glyma.03G058800				-1.49149	-1.39116																		0.835929
Glyma.03G061300				-2.43201	-1.25872	-2.02548	-1.81476	-1.24155			-1.1656				0.98579	1.01935					0.969254		0.982416
Glyma.03G063400	AT3G60470.1		Plant protein of unknown function (DUF247)			-1.12267						1.31858			0.930394	1.17507				0.908428
Glyma.03G066800	AT2G37770.2		NAD(P)-linked oxidoreductase superfamily protein	1.21823		1.27404	1.44266		1.09643		1.14311											-0.98641
Glyma.03G067200	AT5G02090.1			-1.06019								1.53858			1.02923	0.984902				0.893323
Glyma.03G068200	AT1G73330.1	ATDR4,DR4	drought-repressed 4		-1.24462						1.17429										-1.29651
Glyma.03G073200						-2.47232	-1.6356				1.06942	2.70167			2.65301	2.65893		1.44583		1.77548
Glyma.03G073500	AT3G53980.1		Bifunctional inhibitor/lipid-transfer protein/seed storage 2S albumin superfamily protein		1.03774		-1.02675	-1.17626	-1.01207		-1.91663						-0.909257				2.07422	1.62126
Glyma.03G074000	AT3G54040.1		PAR1 protein			1.33041	1.35732															-0.973201
Glyma.03G078200	AT5G01210.1		HXXXD-type acyl-transferase family protein						-1.08144												0.963816
Glyma.03G088800	AT3G25250.1	AGC2,AGC2-1,AtOXI1,OXI1	AGC (cAMP-dependent, cGMP-dependent and protein kinase C) kinase family protein						2.31492		2.04804	0.929176			1.04462	2.03949				1.01488	-1.41443	-1.35021
Glyma.03G096500	AT3G13610.1		2-oxoglutarate (2OG) and Fe(II)-dependent oxygenase superfamily protein					2.35386	3.44037		5.25245	2.90158	4.79379	3.41128	7.2005	6.91235		2.73145		2.61216		-2.52269	4.29642
Glyma.03G098600	AT5G16970.1	AER,AT-AER	alkenal reductase	1.51099		1.92698	2.27346		2.51858		1.64041										-1.22012	-1.87158		0.991846
Glyma.03G107800	AT2G44740.1	CYCP4;1	cyclin p4;1			-1.25931	-1.20984															0.823623
Glyma.03G108000					-1.06058				1.0347		1.20177				0.81047	1.27617	0.857703		0.754974		-1.19654
Glyma.03G111700	AT2G44840.1	ATERF13,EREBP,ERF13	ethylene-responsive element binding factor 13		-1.14713						0.893919										-0.94861	-1.10676
Glyma.03G112800	AT2G44840.1	ATERF13,EREBP,ERF13	ethylene-responsive element binding factor 13	1.0971	-1.02767	1.20721	1.40669				0.97337	-1.14808										-1.11419		1.32521
Glyma.03G113200	AT3G51680.1		NAD(P)-binding Rossmann-fold superfamily protein	1.69446	1.59122	1.56242	2.3929								-2.01383	-1.51119	-1.11224	-1.88316	-1.25921	-1.18796		-1.34414	-1.36838
Glyma.03G116200	AT4G01070.1	GT72B1,UGT72B1	UDP-Glycosyltransferase superfamily protein					-1.05896					1.33776		1.21466	0.991473						-0.804198	1.36513
Glyma.03G116300	AT3G17380.1		TRAF-like family protein		-1.13254	-1.47441	-1.149		-1.28431													1.07517
Glyma.03G129300	AT2G41380.1		S-adenosyl-L-methionine-dependent methyltransferases superfamily protein	-1.16141				-1.05499						0.893494	1.00334	1.17101				0.824569
Glyma.03G130600	AT3G56970.1	BHLH038,ORG2	basic helix-loop-helix (bHLH) DNA-binding superfamily protein			1.83837					2.08994		3.37375	3.25056	1.60485	1.1586		1.44814			1.28273		1.72309
Glyma.03G132900	AT3G57270.1	BG1	beta-1,3-glucanase 1						-2.19245		-1.31076			1.17087	0.804363						2.15368	1.5514
Glyma.03G134800	AT2G41640.1		Glycosyltransferase family 61 protein						1.11203			1.32907			1.20596	1.62644				1.01041
Glyma.03G139900									1.11244							0.964838			1.0837	0.847247	-1.32665
Glyma.03G143700	AT5G06900.1	CYP93D1	cytochrome P450, family 93, subfamily D, polypeptide 1		-1.04756						1.35177											-1.20071
Glyma.03G149400	AT5G13320.1	GDG1,GH3.12,PBS3,WIN3	Auxin-responsive GH3 family protein	-1.8691		-1.92245	-1.38633					2.32197			2.00499	2.00894				1.49501				-0.82268
Glyma.03G150400					-1.01022	-1.23422	-1.02518				1.05861	0.994508			1.33278	1.88534		1.04529		0.96168	-1.1288
Glyma.03G156700	AT3G51895.1	AST12,SULTR3;1	sulfate transporter 3;1		-1.33854							-1.30854								-0.854303
Glyma.03G157700	AT3G63380.1		ATPase E1-E2 type family protein / haloacid dehalogenase-like hydrolase family protein	-1.39671			1.17137					0.808917			0.891748	0.984987		-1.74858		0.814247		-1.47477
Glyma.03G157800	AT3G22930.1	CML11	calmodulin-like 11			1.53684	1.52829															-0.877397
Glyma.03G160100	AT5G63450.1	CYP94B1	cytochrome P450, family 94, subfamily B, polypeptide 1	2.4224		1.99751	2.49359	1.08868	2.51016		1.92922		1.54893			0.878588						-1.62329	0.885202	1.05639
Glyma.03G160200	AT5G63450.1	CYP94B1	cytochrome P450, family 94, subfamily B, polypeptide 1	1.63223		1.87893	2.04232	1.19739	2.8936		1.28308		1.35934		0.920068	1.43472			0.831375	0.83378		-0.855498
Glyma.03G160400							1.97795					1.19047						-1.49438		1.22143		-1.83414
Glyma.03G162700	AT2G31230.1	ATERF15,ERF15	ethylene-responsive element binding factor 15			-1.10532		-1.70967	-2.13185			-1.20989				-1.13734		-1.35027	-1.03628		1.69546
Glyma.03G163100	AT3G23250.1	ATMYB15,ATY19,MYB15	myb domain protein 15	1.04726		1.11847					0.892094	-1.40436			-1.24666	-1.05576						-1.78162		1.13846
Glyma.03G168000	AT1G15520.1	ABCG40,ATABCG40,ATPDR12,PDR12	pleiotropic drug resistance 12					1.17293	2.47183		1.771		2.1625		1.9692	2.41024	1.45032	1.64377	1.0487	0.948727			1.6996
Glyma.03G173300	AT2G37430.1		C2H2 and C2HC zinc fingers superfamily protein	-2.43709		-1.24573	1.39225	-1.26432				1.48466			1.21549	1.86826		-2.38438		1.43975		-2.20953
Glyma.03G176300	AT5G02790.1	GSTL3	Glutathione S-transferase family protein				1.32205															-1.19632
Glyma.03G179900	AT5G03170.1	ATFLA11,FLA11	FASCICLIN-like arabinogalactan-protein 11		-1.34449								-1.02882								-1.42533			0.933481
Glyma.03G189600	AT1G21200.1		sequence-specific DNA binding transcription factors	-2.37411		-2.81635	-1.77403					2.69744			2.65104	2.91805	1.25989	1.55252	0.798719	2.14534	-0.924193	1.12706
Glyma.03G200900	AT3G52500.1		Eukaryotic aspartyl protease family protein	-1.92451		-1.87016	-1.1763					2.07772			1.66335	1.6588				1.40595
Glyma.03G201000	AT2G35980.1	ATNHL10,NHL10,YLS9	Late embryogenesis abundant (LEA) hydroxyproline-rich glycoprotein family				1.1108											-1.15305				-1.28861
Glyma.03G202300	AT2G35940.1	BLH1,EDA29	BEL1-like homeodomain 1						-1.37579		-1.06394				-0.892084	-1.13596		-1.18104			0.94621
Glyma.03G204900	AT1G68450.1		VQ motif-containing protein		1.22208	1.61492	3.47941										-1.15972	-2.45737			1.07108	-2.30408
Glyma.03G206800	AT3G24420.1		alpha/beta-Hydrolases superfamily protein					1.14614			4.11699		4.01074		6.81316							-2.9763	3.81843
Glyma.03G208200	AT1G05260.1	RCI3,RCI3A	Peroxidase superfamily protein						1.0304						0.777692	1.01783			0.876068			0.844101
Glyma.03G214300	AT4G02440.1	EID1	F-box family protein			-1.90496	-1.36535					1.92027			1.90625	2.20276	0.908528	0.850937		1.4313
Glyma.03G215000	AT1G02820.1		Late embryogenesis abundant 3 (LEA3) family protein	-1.01138	-1.23309	-1.6739					1.37405	1.15207			1.46348	1.76302	0.932336	1.22795		1.59379	-0.883994
Glyma.03G215800	AT4G02330.1	ATPMEPCRB	Plant invertase/pectin methylesterase inhibitor superfamily			1.21777	1.24917											-0.857657				-1.55872
Glyma.03G215900	AT4G02330.1	ATPMEPCRB	Plant invertase/pectin methylesterase inhibitor superfamily		-1.69091				1.18667						1.58682	2.07089			1.41007				1.44928
Glyma.03G219400	AT3G62410.1	CP12,CP12-2	CP12 domain-containing protein 2					-1.54532	-1.75418						-0.858002	-1.18618		-1.33485	-0.863675		1.61276
Glyma.03G221700	AT2G47190.1	ATMYB2,MYB2	myb domain protein 2			1.13852	1.42389										-0.846172	-1.3567				-1.3487
Glyma.03G226200	AT3G62010.1				-1.09293				1.27648			1.20153			1.50583	1.8079				1.19694
Glyma.03G236300	AT1G09090.2	ATRBOHB,ATRBOHB-BETA,RBOHB	respiratory burst oxidase homolog B	1.2416		2.00838	1.40588		1.20506													-0.758204
Glyma.03G236900	AT1G09020.1	ATSNF4,SNF4	homolog of yeast sucrose nonfermenting 4	-1.1924		-1.03024						1.33207			1.21822	1.3684
Glyma.03G239900	AT3G05200.1	ATL6	RING/U-box superfamily protein		1.21118				1.15093			0.83977
Glyma.03G245200	AT5G28040.1		DNA-binding storekeeper protein-related transcriptional regulator			-1.01328						0.984667			0.888301
Glyma.03G248900							1.26388															-0.93659
Glyma.03G253200	AT4G02380.1	AtLEA5,SAG21	senescence-associated gene 21				1.3081											-1.30225			0.815924	-1.18013
Glyma.03G253700	AT1G06980.1							-2.05589					3.75809	2.08887							4.09451
Glyma.03G262300	AT3G61470.1	LHCA2	photosystem I light harvesting complex gene 2						-1.33824						-0.750361	-1.00861		-1.04622			1.06705
Glyma.03G263000	AT1G72310.1	ATL3	RING/U-box superfamily protein				1.94919										-0.78363	-1.41451				-1.48953
Glyma.04G012500	AT4G34530.1	CIB1	cryptochrome-interacting basic-helix-loop-helix 1			-1.23239						1.17807			0.957388	0.773457
Glyma.04G013800	AT1G19180.1	JAZ1,TIFY10A	jasmonate-zim-domain protein 1	-1.1352	-1.19427	-1.44166					1.38937	1.32885				1.33723					-1.62617
Glyma.04G020700	AT1G76070.1			-1.00252			1.41044											-1.58788		0.819678		-1.50951
Glyma.04G026500	AT4G24160.1		alpha/beta-Hydrolases superfamily protein						1.31206		1.1091				0.785303	1.11235						-1.05196
Glyma.04G026600							2.35342		1.68841							0.943586						-2.10654
Glyma.04G034400	AT4G36830.1	HOS3-1	GNS1/SUR4 membrane protein family				1.14926		1.26584							0.87028						-0.864597
Glyma.04G035600	AT4G31940.1	CYP82C4	cytochrome P450, family 82, subfamily C, polypeptide 4					2.39472	3.27835		4.70404		4.01819	2.97644	8.74715			2.07953				-2.62655	5.00279
Glyma.04G036700	AT3G50060.1	MYB77	myb domain protein 77		-1.00509									-1.1267			-0.771305	-0.913766				-0.853473
Glyma.04G038800	AT4G33400.1		Vacuolar import/degradation, Vid27-related protein						1.15135			1.3304				0.871469		0.787011						-0.795591
Glyma.04G040000	AT5G42830.1		HXXXD-type acyl-transferase family protein		-1.15332						1.37934											-1.47451
Glyma.04G040400	AT5G07850.1		HXXXD-type acyl-transferase family protein			1.5633	1.82455		1.05979		1.19576	0.996965	1.55223		1.43139	1.41814						-1.86159
Glyma.04G040900	AT1G46480.1	WOX4	WUSCHEL related homeobox 4						-1.17399			-0.988491			-1.38788	-1.42687			-0.761529		0.961013
Glyma.04G042500	AT2G19130.1		S-locus lectin protein kinase family protein	-2.91293	-1.75679	-2.68692	-2.46098	-1.51769	-1.84122			1.3507			1.25101	1.08111			0.82549	1.17667
Glyma.04G043100				1.08353		1.45929	1.40758	1.13706	1.4336		1.44235										-1.29763	-1.1414
Glyma.04G044900	AT1G27730.1	STZ,ZAT10	salt tolerance zinc finger	-1.56563		-1.01286						1.41282			1.30791	1.24812				1.01153
Glyma.04G050000	AT1G55340.2		Protein of unknown function (DUF1639)	-1.11225								0.95082			0.962679	1.0161
Glyma.04G054600	AT1G72820.1		Mitochondrial substrate carrier family protein			-2.99796	-1.88434					1.90441			0.80738	0.863217	1.06187	1.5347	-0.916421			1.39306	-1.09657	-1.21772
Glyma.04G061300	AT1G80840.1	ATWRKY40,WRKY40	WRKY DNA-binding protein 40						1.82574			1.90677			1.97294	2.41509				1.48041
Glyma.04G061500	AT5G25110.1	CIPK25,SnRK3.25	CBL-interacting protein kinase 25	-2.36596		-3.96303	-2.72472					2.28335			2.01066	1.98827	1.23293	1.81772		1.45474		1.80052
Glyma.04G062600	AT5G10970.1		C2H2 and C2HC zinc fingers superfamily protein					-1.00884	-1.06539		-1.34512				-1.0857	-1.21021	-0.877901	-0.775048	-1.16207		1.63272
Glyma.04G062800	AT5G11000.1		Plant protein of unknown function (DUF868)				1.5483											-0.841443				-1.05785
Glyma.04G062900	AT5G25190.1		Integrase-type DNA-binding superfamily protein			-1.55531	-2.45754								0.896806	0.996599	1.41006	2.17902				2.20952
Glyma.04G064100	AT5G25220.2	KNAT3	KNOTTED1-like homeobox gene 3	-1.07349								1.01477
Glyma.04G065800	AT5G11160.1	APT5	adenine phosphoribosyltransferase 5				1.03443	1.04221				-1.59683											1.6981	1.4859
Glyma.04G069500	AT1G15460.1	ATBOR4,BOR4	HCO3- transporter family						1.66932		1.20387					1.02402					-1.29071
Glyma.04G075800	AT5G10695.1					1.60435	1.79924									0.758443	-1.0637	-1.13575				-1.45753
Glyma.04G079200	AT4G32690.1	ATGLB3,GLB3	hemoglobin 3						1.45519			1.07617			1.24421	1.42556				0.870496
Glyma.04G079300	AT2G25735.1					-1.04273						0.953167			0.774112		0.787432	1.13554
Glyma.04G079600	AT5G25610.1	ATRD22,RD22	BURP domain-containing protein						-1.37184										-1.32841
Glyma.04G086900	AT4G26270.1	PFK3	phosphofructokinase 3						1.03708			0.932729			0.798197	1.05346
Glyma.04G091600	AT5G49700.1		Predicted AT-hook DNA-binding family protein			-1.15381						1.08229										0.768858
Glyma.04G092100	AT4G24570.1	DIC2	dicarboxylate carrier 2	-1.89862			2.47153					2.03808			1.50855	1.82828	-0.870844	-2.82986		1.53458		-2.76713
Glyma.04G092900	AT5G09460.1		sequence-specific DNA binding transcription factors;transcription regulators		-1.09772						0.768411					0.819831			0.773716		-1.37621
Glyma.04G098000	AT4G40080.1		ENTH/ANTH/VHS superfamily protein				2.38822										-0.910442	-2.2299				-2.21981
Glyma.04G100300	AT4G08950.1	EXO	Phosphate-responsive 1 family protein	-1.72923			1.05015					1.25912			1.52532	2.02724	-1.032	-1.53733		1.23919		-1.41234
Glyma.04G103600	AT5G65140.1		Haloacid dehalogenase-like hydrolase (HAD) superfamily protein			-1.62753			-1.25313						0.983331					0.90618		1.18269
Glyma.04G121700				-3.00901		-3.04788								-1.28794						2.11077				1.36583
Glyma.04G136200	AT3G50770.1	CML41	calmodulin-like 41	-1.47011			2.6608	-1.12474				1.0635			0.92285	1.28771	-1.13568	-3.13616		0.988096		-2.9982
Glyma.04G136600	AT5G42380.1	CML37,CML39	calmodulin like 37			1.83366	2.99725										-1.17353	-2.39493				-2.45107
Glyma.04G149300	AT2G26640.1	KCS11	3-ketoacyl-CoA synthase 11			1.24452	1.91868										-0.986171	-1.60062				-1.86828
Glyma.04G171800	AT1G79360.1	2-Oct,ATOCT2,OCT2	organic cation/carnitine transporter 2	-1.4326		-1.1208			1.26397			1.45656			1.57589	2.04023				1.13487	-0.957325
Glyma.04G171900	AT1G79360.1	2-Oct,ATOCT2,OCT2	organic cation/carnitine transporter 2	-1.93442		-1.35541	-1.14729		1.50903			2.25621			2.18162	2.61343		0.759796	1.1205	1.53879
Glyma.04G177900	AT5G62920.1	ARR6	response regulator 6				2.87636											-2.69856				-2.61231
Glyma.04G180400	AT5G25610.1	ATRD22,RD22	BURP domain-containing protein		-1.01687	-2.46528	-2.27141		-1.32273						-0.792276		0.808415		-0.99426	-0.939476	-1.11816		-0.997657	-1.13599
Glyma.04G183100	AT1G23550.1	SRO2	similar to RCD one 2	-2.83933		-2.85843	-1.55112					3.01754			2.98875	3.29135		1.24309	0.929182	2.5236	-1.04911
Glyma.04G185500	AT5G63040.2			-1.73469		-1.47			1.18623			2.4082			2.1209	2.41267				1.66069
Glyma.04G190400	AT2G31880.1	EVR,SOBIR1	Leucine-rich repeat protein kinase family protein	-1.5558			1.43723								0.920957	0.827269		-1.86148	0.928107	1.12548		-1.41288
Glyma.04G194800	AT1G76650.1	CML38	calmodulin-like 38			1.2488	2.21983		1.70936					-1.58932				-1.87874	0.766536			-1.46275
Glyma.04G199900	AT5G50915.1		basic helix-loop-helix (bHLH) DNA-binding superfamily protein	1.34751					-1.32944			-1.99752			-1.33474	-1.91471				-1.61937
Glyma.04G203100	AT3G59880.1								1.36638		1.31497	1.13279			1.16178	1.68084		1.00648		0.951801	-1.4861
Glyma.04G206800	AT5G53590.1		SAUR-like auxin-responsive protein family						-1.521		-1.46201	-1.46651			-1.52933	-2.0976		-0.873314	-0.785674	-1.28662	1.39065
Glyma.04G209800	AT2G01170.1	BAT1	bidirectional amino acid transporter 1			1.14243						-0.851494				-0.800682
Glyma.04G217400	AT5G61890.1		Integrase-type DNA-binding superfamily protein			1.23813	1.27761				0.921643											-1.01862
Glyma.04G223300	AT3G56400.1	ATWRKY70,WRKY70	WRKY DNA-binding protein 70	-1.59605											0.906447	0.965299				1.2993				1.18189
Glyma.04G223400	AT2G40765.1			-2.42467	-2.16612	-1.87237	-1.94965		-2.12803				-1.53065								-1.1805
Glyma.04G226700	AT4G35580.2	NTL9	NAC transcription factor-like 9			2.48942	1.5952										-1.5459	-0.929433				-2.17496
Glyma.04G228900	AT5G54165.1							-6.06459					5.87248								5.18833	#NAME?
Glyma.04G236200	AT5G53370.1	ATPMEPCRF,PMEPCRF	pectin methylesterase PCR fragment F						1.57072			1.16719			1.29946	1.68259			0.989334	0.917562
Glyma.04G238300	AT5G24110.1	ATWRKY30,WRKY30	WRKY DNA-binding protein 30			1.0403	1.80812		2.20502		0.906698	1.06443			0.788306	1.16068				1.16915		-0.862688
Glyma.04G238700	AT4G27950.1	CRF4	cytokinin response factor 4			1.21881												-0.955971				-1.41941
Glyma.04G248700	AT1G44130.1		Eukaryotic aspartyl protease family protein			1.91885	1.70701										-1.15291	-0.967582				-1.24417
Glyma.04G251700	AT1G21920.1		Histone H3 K4-specific methyltransferase SET7/9 family protein			-1.78036	-1.36031					0.987537			1.01469	0.911732	1.06582	1.22241		0.827029		1.02318
Glyma.05G001500	AT3G03280.1						1.75005									0.909998		-1.47967		0.892089		-1.66446
Glyma.05G013700	AT1G49000.1			2.36953	1.95431	3.24492	3.08694		1.31827							-0.773257		-0.919959			0.95611	-0.929044
Glyma.05G017900	AT5G15740.1		O-fucosyltransferase family protein	-1.03251		-1.02804						1.39284			1.21479	1.42217				0.995642
Glyma.05G020600	AT5G08020.1	ATRPA70B,RPA70B	RPA70-kDa subunit B						1.27732			1.57681				0.832661				0.950274			-0.860776
Glyma.05G023100	AT5G61210.1	ATSNAP33,ATSNAP33B,SNAP33,SNP33	soluble N-ethylmaleimide-sensitive factor adaptor protein 33			1.18915	1.12497										-0.817872					-0.863113
Glyma.05G025500	AT5G61430.1	ANAC100,ATNAC5,NAC100	NAC domain containing protein 100			1.09748	1.17621					-0.85016				-0.821164
Glyma.05G034500	AT5G14920.1		Gibberellin-regulated family protein		1.11474				-1.3175		-1.26626	-1.05634			-1.2917	-1.60485	-0.816001	-1.20953	-1.03109	-1.18267	1.41511
Glyma.05G040100	AT5G50130.1		NAD(P)-binding Rossmann-fold superfamily protein						2.77521						3.09596	3.43142				1.21679		-1.59598	2.04953
Glyma.05G044000	AT5G63180.1		Pectin lyase-like superfamily protein			-1.33534	-2.33009										1.43224	1.80251	0.80979			1.95421
Glyma.05G047100	AT1G76650.1	CML38	calmodulin-like 38			1.7516	1.72044		1.77726		0.792001											-1.2295
Glyma.05G049400	AT1G12710.1	AtPP2-A12,PP2-A12	phloem protein 2-A12						1.17314									1.08702
Glyma.05G049800	AT5G52020.1		Integrase-type DNA-binding superfamily protein	2.34329		4.2492	4.0771					-0.993606			-1.38485	-0.84453	-1.75849	-2.26714				-3.08858
Glyma.05G049900	AT1G12610.1	DDF1	Integrase-type DNA-binding superfamily protein			2.19816	2.71494										-1.45085	-1.92233				-1.86146
Glyma.05G055000	AT1G12520.1	ATCCS,CCS	copper chaperone for SOD1			-1.62899					0.835352	1.60988			1.38051	1.35429			-0.837952					-0.895073
Glyma.05G057000	AT1G12100.1		Bifunctional inhibitor/lipid-transfer protein/seed storage 2S albumin superfamily protein	-1.16015	-1.37181												0.814227		1.0018		-1.28839
Glyma.05G057100	AT4G12520.1		Bifunctional inhibitor/lipid-transfer protein/seed storage 2S albumin superfamily protein			1.55065	1.50979	1.99973	2.07426				-1.24793	-0.956129				-0.753428			-1.07481
Glyma.05G057200	AT4G12500.1		Bifunctional inhibitor/lipid-transfer protein/seed storage 2S albumin superfamily protein						1.18902							0.852835			0.801227			0.792678
Glyma.05G059300	AT4G16600.1		Nucleotide-diphospho-sugar transferases superfamily protein			1.94449	1.6736										-1.11975	-0.857533				-1.12942
Glyma.05G063500	AT5G47230.1	ATERF-5,ATERF5,ERF5	ethylene responsive element binding factor 5	-1.66478	-1.29323	-1.23335		-1.20409	-1.00896						0.770172	0.781921					0.801765		0.885071
Glyma.05G063600	AT4G17500.1	ATERF-1,ERF-1	ethylene responsive element binding factor 1		-1.13968							-0.97994											1.09342	1.24119
Glyma.05G064200	AT4G16820.1	PLA-I{beta]2	alpha/beta-Hydrolases superfamily protein			1.64511						-1.24813			-0.779954		-1.00422	-1.60184				-1.90119		1.00048
Glyma.05G067800	AT5G47070.1		Protein kinase superfamily protein						1.34686													-1.29659
Glyma.05G068500	AT5G47060.1		Protein of unknown function (DUF581)	-1.89707		-2.74058	-2.29403					1.85606			1.73342	1.81803	1.16254	1.59083		1.1875		1.4685
Glyma.05G082400	AT5G66900.1		Disease resistance protein (CC-NBS-LRR class) family			1.40397	1.92516				0.942507	0.794					-1.29212	-1.09241				-2.03905
Glyma.05G082500	AT5G66900.1		Disease resistance protein (CC-NBS-LRR class) family			1.72728	1.797										-1.45435	-1.27611				-1.47251
Glyma.05G084600				1.55929											-0.803428				-0.843445		-0.799797
Glyma.05G085200	AT2G15680.1		Calcium-binding EF-hand family protein			1.14461	1.07755											-0.92879			1.10732
Glyma.05G095800	AT4G36988.1	CPuORF49	conserved peptide upstream open reading frame 49				-1.00723															1.29086
Glyma.05G098200	AT4G37260.1	ATMYB73,MYB73	myb domain protein 73				1.50242											-0.927537				-1.0618
Glyma.05G101300	AT4G37390.1	AUR3,BRU6,GH3-2,GH3.2,YDK1	Auxin-responsive GH3 family protein						1.02099			0.857592									-0.975921	-0.925999	-0.912821
Glyma.05G109500	AT4G37790.1	HAT22	Homeobox-leucine zipper protein family						1.25335			0.776883
Glyma.05G113400	AT2G35350.1	PLL1	poltergeist like 1						1.15254			0.997488			1.07277	1.20821
Glyma.05G114800				-2.08342		-2.72542	-1.04833					2.21925			1.87133	1.83774				1.41634
Glyma.05G123700	AT5G06860.1	ATPGIP1,PGIP1	polygalacturonase inhibiting protein 1			-2.56696	-2.05541				0.77917	2.99366			2.2044	3.0042		1.30992		2.17868
Glyma.05G123900	AT5G06860.1	ATPGIP1,PGIP1	polygalacturonase inhibiting protein 1			-1.05449	-1.13335	1.17587	1.60064		1.00221	2.90349			2.82002	4.00461	0.920862	1.67033	1.64238	2.32377	-1.15214
Glyma.05G124000	AT5G06860.1	ATPGIP1,PGIP1	polygalacturonase inhibiting protein 1	-1.16559				1.37744	1.66068		0.900777	2.26788			2.22511	2.94573		1.32053	1.4297	1.98698	-1.21773
Glyma.05G125600	AT4G20840.1		FAD-binding Berberine family protein			-1.35411	-1.11381				0.879467	1.38488			1.03083	1.39676		0.757784		0.811425	-1.18995
Glyma.05G125900	AT1G30760.1		FAD-binding Berberine family protein	-1.52962								1.20111		-0.982235	0.790082	0.782374				0.918911
Glyma.05G126900	AT5G61820.1			1.66764		1.67235	1.66375				1.28529											-1.2328
Glyma.05G128000	AT1G29930.1	AB140,CAB1,CAB140,LHCB1.3	chlorophyll A/B binding protein 1				2.23355		-1.18323		-0.996646	-0.80609			-1.42725	-1.43268	-1.42417	-2.45102	-1.2796			-1.45889
Glyma.05G128200	AT5G46330.1	FLS2	Leucine-rich receptor-like protein kinase family protein			1.61863	1.43326											-0.955888				-1.09549
Glyma.05G129200	AT5G46295.1						1.74067									0.781152		-1.49775				-1.64242
Glyma.05G137800	AT1G17020.1	ATSRG1,SRG1	senescence-related gene 1		-1.6259						2.17889					1.39615					-1.9003	-1.468
Glyma.05G139500	AT1G70740.1		Protein kinase superfamily protein				1.14104								0.921811	1.14852				0.982204		-1.07009
Glyma.05G141200	AT1G30135.1	JAZ8,TIFY5A	jasmonate-zim-domain protein 8		-1.09611				1.04058		1.45755					0.979517					-1.99429	-0.897977
Glyma.05G142900									1.2691			1.20136			1.06274	0.927873
Glyma.05G150100	AT3G57450.1			-1.29912			1.28011	-1.81565								0.916842	-0.898298	-1.83708			1.12612	-1.26433
Glyma.05G151100	AT4G19710.2	AK-HSDH,AK-HSDH II	aspartate kinase-homoserine dehydrogenase ii						1.26528			1.05853			0.763659	1.21301				0.765801
Glyma.05G152800	AT4G13830.2	J20	DNAJ-like 20	-1.60681		-2.48587	-1.62897					1.98973			1.68383	2.23051	0.840273	1.4125		1.38523	-0.804383
Glyma.05G155600	AT1G15670.1		Galactose oxidase/kelch repeat superfamily protein			-1.09265																0.763537
Glyma.05G161900	AT5G60490.1	FLA12	FASCICLIN-like arabinogalactan-protein 12		-1.13257											1.02153			0.939574		-1.26592
Glyma.05G162000	AT5G03170.1	ATFLA11,FLA11	FASCICLIN-like arabinogalactan-protein 11					1.44723	1.01212												-1.36955
Glyma.05G175000	AT1G12990.1		beta-1,4-N-acetylglucosaminyltransferase family protein	-1.38135								1.34625			1.45584	1.81677		-2.34952		0.93167		-2.48197
Glyma.05G175800							1.37838								0.757413			-1.24629		0.793742		-0.899404
Glyma.05G179800	AT5G65140.1		Haloacid dehalogenase-like hydrolase (HAD) superfamily protein	-1.31517		-1.59469						1.72583			1.22717	0.914576				1.17497
Glyma.05G180300	AT5G65100.1		Ethylene insensitive 3 family protein	-1.8533		-1.54757			2.21077		1.2617	2.90079			2.38292	3.17955	0.843866	1.3139	1.13105	2.33305	-1.55574
Glyma.05G182100	AT5G65207.1			-1.60462		-1.6199						1.89232			1.73425	1.98655				1.48522
Glyma.05G190000	AT3G18690.1	MKS1	MAP kinase substrate 1		1.31042		2.26987	1.01002	1.19614							0.759088		-1.14634				-1.10264
Glyma.05G190300	AT5G09760.1		Plant invertase/pectin methylesterase inhibitor superfamily			-1.29514						1.42283		-1.12779	1.14771	1.19283			0.762491	0.997528	-1.08503
Glyma.05G191100	AT1G08490.1	ATCPNIFS,ATNFS2,ATSUFS,CPNIFS,SUFS	chloroplastic NIFS-like cysteine desulfurase	-1.47468		-1.54984			1.95162			2.6311			2.16714	2.45392		1.15173		1.93501	-0.905226
Glyma.05G193200	AT5G64030.1		S-adenosyl-L-methionine-dependent methyltransferases superfamily protein	-1.11989		-1.30771					0.868103	1.6445			1.28999	1.27287		0.925786		1.08634
Glyma.05G194100	AT3G52430.1	ATPAD4,PAD4	alpha/beta-Hydrolases superfamily protein			1.58759	1.03972															-0.835689
Glyma.05G195200	AT3G14880.2				1.04822				1.50013			1.99108			1.46972	1.94475				1.3889
Glyma.05G202700	AT5G50800.1		Nodulin MtN3 family protein					-2.20003	-2.18961		-1.56148	-3.77278			-1.49664	-1.76206	-1.95974	-1.40162	-1.56694	-1.94323	2.64857		2.27639
Glyma.05G204600	AT4G11650.1	ATOSM34,OSM34	osmotin 34	-3.1413							-0.98748		-2.20331	-2.06208						1.24993	-1.22033
Glyma.05G208300	AT5G41315.1	GL3,MYC6.2	basic helix-loop-helix (bHLH) DNA-binding superfamily protein	1.23531								-1.30245			-0.777952	-0.895587
Glyma.05G209000	AT5G41330.1		BTB/POZ domain with WD40/YVTN repeat-like protein			1.11079	1.60789											-1.01512				-1.26452
Glyma.05G212300	AT5G41590.1		Protein of unknown function (DUF567)	-2.21911		-1.47561	-1.24291					1.74897			2.09342	2.41635			1.10326	1.55791
Glyma.05G215600	AT5G41800.1		Transmembrane amino acid transporter family protein		-1.20208						1.34876					1.01039
Glyma.05G215700	AT5G41810.1			-1.69617								1.06695			1.04906	1.59463		-1.65972		1.23812		-1.70484
Glyma.05G215900	AT4G23810.1	ATWRKY53,WRKY53	WRKY family transcription factor				2.26304										-1.15208	-2.13445				-2.07643
Glyma.05G216100				-1.03148															1.17879
Glyma.05G222400	AT2G19590.1	ACO1,ATACO1	ACC oxidase 1					1.67456	1.76906			1.20794			1.47412	1.35332			0.838882	1.14624	-0.908817
Glyma.05G224400	AT2G19810.1		CCCH-type zinc finger family protein			-1.47903						0.767169				0.860012
Glyma.05G233500	AT1G13360.1					1.1403	1.81658											-1.45438				-1.56766
Glyma.05G237500	AT3G18290.1	BTS,EMB2454	zinc finger protein-related	-1.06873					1.68791		0.983173	1.96026			1.74186	2.17792				1.3627	-0.896076
Glyma.05G238100	AT2G01670.1	atnudt17,NUDT17	nudix hydrolase homolog 17			1.33789	1.70835									1.12234	-1.35874	-1.55348				-1.96244
Glyma.05G238200	AT1G67920.1					1.38093	1.23153				0.787207		1.32396	0.981492								-0.813266
Glyma.05G245600	AT1G18210.1		Calcium-binding EF-hand family protein				1.01668											-0.779292
Glyma.05G249100	AT2G47300.2		ribonuclease Ps	1.15494							1.18598		1.24529					0.84289
Glyma.06G013200							1.03375	-1.39747			-1.34653			-1.51254	-1.22908			-1.72957			1.2307		-0.971884
Glyma.06G017300	AT1G20670.1		DNA-binding bromodomain-containing protein			-1.08572						0.92675			1.06388	0.873324
Glyma.06G020400	AT1G76100.1	PETE1	plastocyanin 1	-1.17283		-1.79474	-1.10172		-1.49039			1.01287							-0.815563				-0.875892	-0.863438
Glyma.06G020800	AT1G76070.1						2.36348										-0.961959	-2.40782				-2.40465
Glyma.06G031100	AT1G19530.1			-4.46511	-4.66605	-5.77324	-5.31219	-4.24344	-3.90919		1.4462	1.24305			1.37548	1.61588		1.46177
Glyma.06G032500	AT5G42740.1		Sugar isomerase (SIS) family protein					1.77193					-1.5924								-1.61664
Glyma.06G042300	AT4G06534.1						1.22173											-0.772442				-1.13069
Glyma.06G043000	AT3G16150.1		N-terminal nucleophile aminohydrolases (Ntn hydrolases) superfamily protein		-1.75283			-1.23375			0.851068							-0.800254	-1.45369			-1.6561
Glyma.06G050100	AT1G10070.1	ATBCAT-2,BCAT-2	branched-chain amino acid transaminase 2		1.18841	1.17987			-1.06368							-1.25737	-1.67806		-0.988733		1.41429
Glyma.06G050900	AT5G36250.1		Protein phosphatase 2C family protein	-1.37343					1.25915					-1.6363		1.00627			0.885956
Glyma.06G060000	AT5G10750.1		Protein of unknown function (DUF1336)			1.43382	1.60122										-0.757212	-1.15445				-1.0918
Glyma.06G061900	AT1G80840.1	ATWRKY40,WRKY40	WRKY DNA-binding protein 40				1.11799									0.801222						-1.54421
Glyma.06G062100	AT5G25110.1	CIPK25,SnRK3.25	CBL-interacting protein kinase 25			-2.37911	-2.17018					2.80315			2.4272	2.63869				1.93689
Glyma.06G064000	AT5G25190.1		Integrase-type DNA-binding superfamily protein				-1.39142											1.2666			-1.12072	0.975633
Glyma.06G072000	AT2G25625.1				-1.36671							-1.39501			-1.11586						-1.3417
Glyma.06G082000	AT2G25737.1		Sulfite exporter TauE/SafE family protein						1.43605		1.36249	1.05814			1.79576	1.88107				0.932037	-0.821476
Glyma.06G082700	AT5G57850.1		D-aminoacid aminotransferase-like PLP-dependent enzymes superfamily protein						1.82843			3.2049			3.75724	4.29932		0.985291		2.56237		0.879275
Glyma.06G082800	AT4G32760.1		ENTH/VHS/GAT family protein						1.44318			1.59701			1.31849	1.66192				1.04465
Glyma.06G090900	AT1G58330.1	ZW2	transcription factor-related						1.50281			1.20499			0.933849	1.53807				1.0869		-0.908673
Glyma.06G099700	AT4G40080.1		ENTH/ANTH/VHS superfamily protein				1.14912					0.859457			0.801133	0.882792				0.871954
Glyma.06G100900	AT1G35210.1			-1.64562				-1.31766								1.10376		-1.45884		1.13142		-1.34404
Glyma.06G102000	AT4G08950.1	EXO	Phosphate-responsive 1 family protein	-1.92721		-1.33129						1.73349			1.68424	2.15029				1.30432
Glyma.06G102100	AT4G08950.1	EXO	Phosphate-responsive 1 family protein	-1.38365		-1.2371						1.55117			1.53495	1.91969				1.05495
Glyma.06G103200	AT4G08920.1	ATCRY1,BLU1,CRY1,HY4,OOP2	cryptochrome 1						-2.71376		-1.28904	-0.759789			-1.32391	-1.96504		-1.57276	-1.09533	-1.52256	1.46102
Glyma.06G109200	AT1G77760.1	GNR1,NIA1,NR1	nitrate reductase 1		1.40156	-1.38256			-1.32932			1.10372							-1.56801
Glyma.06G113100	AT4G08330.1					1.23361	1.19615															-0.842787
Glyma.06G114200	AT1G44130.1		Eukaryotic aspartyl protease family protein			2.53407	2.15594										-2.04668	-1.25035		0.787442		-1.57329
Glyma.06G114300	AT1G44170.1	ALDH3H1,ALDH4	aldehyde dehydrogenase 3H1						1.26452		1.08306
Glyma.06G114800	AT1G77510.1	ATPDI6,ATPDIL1-2,PDI6,PDIL1-2	PDI-like 1-2						1.20534			0.933252			0.82626	1.16422					-0.940696
Glyma.06G115800	AT1G15960.1	ATNRAMP6,NRAMP6	NRAMP metal ion transporter 6		-1.0711	2.17011		1.3146	2.07355		2.46246	1.23437	3.18411	1.77546	4.34072	3.69782	-1.27313					-1.94376	3.10239
Glyma.06G116300	AT3G24590.1	PLSP1	plastidic type i signal peptidase 1				1.15438															-0.823781
Glyma.06G120300	AT5G09300.1		Thiamin diphosphate-binding fold (THDP-binding) superfamily protein		1.38065			-1.85624	-1.42386		-1.84297				-1.54677	-1.50144	-1.87293	-1.76094	-1.46196	-1.14057	2.38664
Glyma.06G124400	AT3G18690.1	MKS1	MAP kinase substrate 1				1.07528											-0.879706				-1.17736
Glyma.06G125600	AT5G24110.1	ATWRKY30,WRKY30	WRKY DNA-binding protein 30			1.44093	2.39467										-0.991016	-1.52835				-1.80639
Glyma.06G132700	AT2G46620.1		P-loop containing nucleoside triphosphate hydrolases superfamily protein			1.05039	1.3317											-0.789332				-1.05425
Glyma.06G134000	AT2G46690.1		SAUR-like auxin-responsive protein family						1.10864		0.841125
Glyma.06G135900	AT5G54165.1						2.04261					0.814023						-1.98014				-1.89061
Glyma.06G136000	AT1G32920.1						1.76102					1.28887					-1.26974	-2.02821				-1.97292
Glyma.06G136200	AT1G64720.1	CP5	Polyketide cyclase/dehydrase and lipid transport superfamily protein			1.24212	1.42447										-0.985199	-1.07759				-1.40893		0.804455
Glyma.06G137000	AT5G24530.1	DMR6	2-oxoglutarate (2OG) and Fe(II)-dependent oxygenase superfamily protein	-1.32905	-2.25819			-2.06378	-2.2377			-1.46398			-0.957688	-0.780875								1.70697
Glyma.06G138100	AT4G35580.2	NTL9	NAC transcription factor-like 9			1.04099	1.11486															-0.89556
Glyma.06G144000							1.54321										-0.781631	-1.72953				-1.4954
Glyma.06G145100	AT3G10960.1	ATAZG1,AZG1	AZA-guanine resistant1	1.05399		1.36943						-1.16793			-0.881332	-0.870424				-0.782618
Glyma.06G145300	AT5G05340.1		Peroxidase superfamily protein		-1.24595						0.766334										-1.19796	-1.07656		0.825663
Glyma.06G149500	AT5G64700.1		nodulin MtN21 /EamA-like transporter family protein		-1.05996						0.863666				0.828726	1.54178			0.972903	0.803866	-1.42403
Glyma.06G160100	AT1G10940.1	ASK1,SNRK2-4,SNRK2.4,SRK2A	Protein kinase superfamily protein		-1.4661			-1.21291	-1.3764			-1.02281				-0.770077
Glyma.06G160400	AT5G63660.1	LCR74,PDF2.5	Scorpion toxin-like knottin superfamily protein				-1.06333									0.771129						1.05059
Glyma.06G160500	AT4G38620.1	ATMYB4,MYB4	myb domain protein 4	-1.27842		-2.56452	-1.85551					2.096			1.4058	1.35426	1.25462	1.7255		1.14702		0.992926		-0.945462
Glyma.06G162400	AT3G59880.1					-1.34193					0.784585	1.15883			1.04932	1.11515		0.853143
Glyma.06G168300	AT5G50740.3		Heavy metal transport/detoxification superfamily protein						-1.01316			-0.958632									1.02749
Glyma.06G170100	AT1G67340.1		HCP-like superfamily protein with MYND-type zinc finger	-1.40245		-1.62811	-1.07198					1.12879			1.55471	1.48934				0.84381
Glyma.06G170300	AT5G50400.1	ATPAP27,PAP27	purple acid phosphatase 27		-1.88902						0.969153		-1.22915								-2.20214	-1.53302
Glyma.06G171100				1.1176	1.08322	3.21759	3.86347		1.82523								-1.57552	-2.53704				-2.56313
Glyma.06G174800	AT5G50260.1		Cysteine proteinases superfamily protein			1.18201		1.80385			1.17701				1.81144	1.51648	1.11602		2.28453	0.884454	-1.17557	-0.819269	1.54877
Glyma.06G175100	AT2G31880.1	EVR,SOBIR1	Leucine-rich repeat protein kinase family protein				1.16034									0.831334		-1.25583				-1.11326
Glyma.06G184300	AT5G62865.1			-1.28287		-1.46575						1.86699			1.80545	2.1885				1.3951
Glyma.06G186200	AT1G19020.1						1.2888		1.84028		1.49891	1.3529			1.50493	2.09671				1.14739		-1.86629
Glyma.06G187000	AT5G62920.1	ARR6	response regulator 6	-1.03863								0.799734			0.951457	1.14817
Glyma.06G190800	AT5G15130.1	ATWRKY72,WRKY72	WRKY DNA-binding protein 72			1.1252	1.04732															-0.876883
Glyma.06G192100	AT1G16390.1	3-Oct,ATOCT3	organic cation/carnitine transporter 3		-1.04161	-2.19841	-1.05091		1.23164		1.43355	2.15198			2.08311	2.71477	1.22117	1.15348		1.85805	-1.04214
Glyma.06G194600	AT3G47510.1			-2.04942		-1.16024							-2.32581	-1.60993							-1.54017
Glyma.06G195100	AT1G08570.1	ACHT4	atypical CYS HIS rich thioredoxin 4	-1.16912		-1.66001	-1.02821					1.18747				0.852709
Glyma.06G213000	AT5G19970.1					-1.33707						1.30979			0.926888	1.03453				0.752433
Glyma.06G214400									-2.04766					2.54453								-2.04044
Glyma.06G214800	AT2G26640.1	KCS11	3-ketoacyl-CoA synthase 11			1.34173	2.74014									0.859536	-1.10804	-2.37288		0.760973		-2.86477
Glyma.06G216500	AT5G25940.1		early nodulin-related	-1.69511								1.16292	-1.39322	-1.40892	1.30351	1.28589				1.03149	-1.14086
Glyma.06G236400	AT3G15210.1	ATERF-4,ATERF4,ERF4,RAP2.5	ethylene responsive element binding factor 4	-1.3109								1.21542			1.224	1.86076		-1.12891		1.07559		-0.982154
Glyma.06G259800	AT4G12010.1		Disease resistance protein (TIR-NBS-LRR class) family	-1.37369		1.14549						1.30836			1.55136	1.65453						-0.938504
Glyma.06G263100	AT5G54570.1	BGLU41	beta glucosidase 41					-1.52257	-1.66878							-2.13733			-1.82742		1.57386
Glyma.06G265500	AT5G48150.1	PAT1	GRAS family transcription factor	-1.09004		-1.00326			1.09603		1.13423	1.51292			1.54402	2.11003		1.19181	0.812888	1.49639	-1.08057
Glyma.06G265600	AT5G54590.2	CRLK1	Protein kinase superfamily protein						1.75812			1.02671			0.856839	1.11797				0.803494
Glyma.06G276500						1.8141	1.34318		1.75471						1.18612	1.35881			1.87013
Glyma.06G277700	AT1G06340.1		Plant Tudor-like protein	-1.16173		-1.39737			1.08447		0.847447	2.0717			1.90851	1.95965				1.49877
Glyma.06G287000	AT1G28480.1	GRX480,roxy19	Thioredoxin superfamily protein	-2.07215				-1.07937			-0.750541				0.77987	1.28608	-0.870435	-1.25604		1.06879
Glyma.06G290000	AT5G44210.1	ATERF-9,ATERF9,ERF9	erf domain protein 9	-1.90752			1.12415					2.07479			1.76418	1.98474		-1.67141		1.35551		-1.69183
Glyma.06G293200	AT4G28290.1						1.45062											-0.907151				-1.0184
Glyma.06G297600	AT4G10265.1		Wound-responsive family protein			-4.08531	-2.66452										1.77252	2.41735			-1.31251	1.37576
Glyma.06G297800	AT4G10265.1		Wound-responsive family protein	-3.58397		-4.87134	-3.55094				1.09492	3.82185			3.38366	3.66985	1.73421	2.51036		2.53853	-1.7742	1.4106		-1.28136
Glyma.06G297900	AT4G10265.1		Wound-responsive family protein	-2.63204		-4.41634	-3.43281				0.809731	2.93048			2.96137	2.91987	1.75294	2.73221		1.92507	-1.14174	1.91802
Glyma.06G298400	AT4G28240.1		Wound-responsive family protein			-1.68972	-1.12091		-1.03491		-0.974459								-0.847025			1.3779
Glyma.06G298600	AT4G10265.1		Wound-responsive family protein	-3.76884	-1.1393	-4.82537	-3.27249					3.03246			3.39833	3.64432	1.43849	2.03781		2.52811	-1.47659	1.62753
Glyma.06G298700	AT4G10265.1		Wound-responsive family protein	-4.47136		-4.76801	-3.24504					4.17999	-1.25966		4.18232	4.6536	1.34777	2.05114		3.27286	-1.94606	1.36501
Glyma.06G298800	AT4G10265.1		Wound-responsive family protein			inf	-2.34095					#NAME?			#NAME?	#NAME?				inf		1.67849
Glyma.06G298900	AT4G10265.1		Wound-responsive family protein				-2.0655										1.42285	1.85695				1.3676
Glyma.06G299000	AT4G10265.1		Wound-responsive family protein	-2.13746	2.24996	-2.09567			3.49782		-0.880729	3.5033		-2.01766	3.33254	3.6221				2.70353	1.00013	1.35128
Glyma.06G300100	AT2G31180.1	ATMYB14,MYB14,MYB14AT	myb domain protein 14			1.08707																	0.888042
Glyma.06G300200	AT2G31180.1	ATMYB14,MYB14,MYB14AT	myb domain protein 14	-1.65945	-1.24288		1.36244								1.18872	1.2959	-1.10812	-1.87641		1.14214		-1.57863	1.07255	1.03324
Glyma.06G302600	AT1G05260.1	RCI3,RCI3A	Peroxidase superfamily protein		-1.15859						-0.97642	-1.45229											0.960727	0.935324
Glyma.06G303000	AT4G10265.1		Wound-responsive family protein				-4.66862										1.739	2.54338			-2.40347	1.51113
Glyma.06G319700	AT1G33590.1		Leucine-rich repeat (LRR) family protein	1.82788											-1.22933	-1.35426			-0.852378	-0.851942
Glyma.07G010200	AT1G72960.1		Root hair defective 3 GTP-binding protein (RHD3)		-1.02421						1.17977
Glyma.07G010400	AT3G13750.1	BGAL1	beta galactosidase 1						-1.28114		-0.782031				-0.808844	-1.1184			-0.800047		0.926918
Glyma.07G011800	AT1G17710.1		Pyridoxal phosphate phosphatase-related protein			-1.16975						2.31476			2.27239	2.23367			0.809427	1.61388
Glyma.07G011900	AT1G17710.1		Pyridoxal phosphate phosphatase-related protein	-2.06919		-1.03014			2.33628		1.00816	2.5791			3.03677	3.64043		0.974418	1.65402	2.63078	-1.05113
Glyma.07G013900	AT1G14520.2	MIOX1	myo-inositol oxygenase 1		-1.00718			-1.57251	-1.73652		-1.12746	-1.54357			-1.68755	-1.64248	-1.07078	-1.08643		-1.21946
Glyma.07G017300	AT5G11590.1	TINY2	Integrase-type DNA-binding superfamily protein				-2.46354					-2.79751	-1.41571				0.976243	1.06019	1.15477			1.66265	2.48274
Glyma.07G026300	AT2G33590.1		NAD(P)-binding Rossmann-fold superfamily protein						-1.16251		-1.03926					-1.01464	-0.86062				1.43556
Glyma.07G027500	AT3G02645.1		Plant protein of unknown function (DUF247)		-1.51257																-0.931398
Glyma.07G032000	AT1G27340.1		Galactose oxidase/kelch repeat superfamily protein	1.23992							-1.17692				-0.94738	-1.23804	-0.929902		-0.933265	-1.05876	1.6063
Glyma.07G034400	AT1G80440.1		Galactose oxidase/kelch repeat superfamily protein			-1.34836	-1.10183					1.3792			1.16994	1.21958	1.00889	1.60834				0.901158		-0.800468
Glyma.07G035200	AT1G72790.1		hydroxyproline-rich glycoprotein family protein			1.44884	1.30727		1.1868		0.750773											-1.01985
Glyma.07G035800	AT3G13950.1			-1.53084	-1.48416		-1.34077				-0.789673								0.970104				1.24261
Glyma.07G039700	AT2G05940.1		Protein kinase superfamily protein	-2.07305		-2.70049	-1.22205					2.57922			2.59322	2.66706	0.995808	1.3449		2.19001		0.869134
Glyma.07G039900	AT1G17420.1	LOX3	lipoxygenase 3						1.39134		0.962413	1.1222			1.05118	1.29498				0.905603	-0.830011
Glyma.07G043500	AT1G72430.1		SAUR-like auxin-responsive protein family				-2.27318								1.2915	1.87402	1.26703	1.90841				1.59673
Glyma.07G043900	AT3G14205.1		Phosphoinositide phosphatase family protein		-1.88296						1.90698					1.36285
Glyma.07G045900	AT1G72330.1	ALAAT2	alanine aminotransferase 2						1.41224			1.48748			1.1393	1.39389				1.10651
Glyma.07G046000	AT3G14310.1	ATPME3,PME3	pectin methylesterase 3						1.03489			1.37374			1.14287	1.3908				0.899331
Glyma.07G046900	AT3G54770.1		RNA-binding (RRM/RBD/RNP motifs) family protein	-1.013								0.822397			0.949848	1.37203			0.821937	0.983299
Glyma.07G047800	AT5G54130.2		Calcium-binding endonuclease/exonuclease/phosphatase family	-1.33264					1.16924			2.31526			2.06215	1.90531				1.49587				-0.815185
Glyma.07G048800	AT5G54160.1	ATOMT1,OMT1	O-methyltransferase 1						1.59987		2.2712	2.1129	3.54596	2.09203	5.08021	4.73552				1.96364	1.27185		2.96729
Glyma.07G050300	AT1G68290.1	ENDO 2	endonuclease 2						1.13433												-1.06759	-0.854732
Glyma.07G051500	AT1G32640.1	ATMYC2,JAI1,JIN1,MYC2,RD22BP1,ZBF1	Basic helix-loop-helix (bHLH) DNA-binding family protein		-1.40371	-1.73308	-1.24063				0.959066		-1.16637			1.19739					-2.13235
Glyma.07G051700	AT2G46690.1		SAUR-like auxin-responsive protein family			-1.56972	-1.51976										0.82036					0.755264	1.4489
Glyma.07G057400	AT4G23810.1	ATWRKY53,WRKY53	WRKY family transcription factor	-2.04305		-1.42918	-1.13039					1.29062			1.63066	1.66362			0.94985	1.16824
Glyma.07G058800	AT5G56760.1	ATSERAT1;1,SAT-52,SAT5,SERAT1;1	serine acetyltransferase 1;1	-2.65724	-2.34312	-2.81829	-1.81702				0.984826	1.29532			1.49138	2.25863	0.937174			1.58449	-1.55462
Glyma.07G060700	AT4G01150.1								-1.567												0.900822
Glyma.07G067700	AT1G01580.1	ATFRO2,FRD1,FRO2	ferric reduction oxidase 2		-2.53127	1.01986	-2.18158	1.62044	3.09446		5.29007	2.83911	5.52894	3.99911	7.23403	7.18378	4.04551	5.08506	5.13208	2.98183			4.39094
Glyma.07G068700	AT2G46060.1		transmembrane protein-related	-1.11791								0.885985			0.86449	0.95523
Glyma.07G074100	AT3G61220.1		NAD(P)-binding Rossmann-fold superfamily protein						1.67505		1.21378	1.99283			1.92252	2.2044		0.939619		1.38487
Glyma.07G076600	AT2G45760.1	BAL,BAP2	BON association protein 2				2.216										-0.911453	-1.77412				-1.96846
Glyma.07G080700	AT2G19130.1		S-locus lectin protein kinase family protein	1.06997		1.3246	1.1421				0.759366											-0.83563
Glyma.07G083700	AT4G28940.1		Phosphorylase superfamily protein						1.47981												-1.83801
Glyma.07G085800	AT3G24530.1		AAA-type ATPase family protein / ankyrin repeat family protein			1.00257	1.29868															-0.79812
Glyma.07G086300	AT4G17750.1	ATHSF1,ATHSFA1A,HSF1,HSFA1A	heat shock factor 1	1.32391			1.06188								-1.0555	-1.41477					1.35344
Glyma.07G086400	AT3G24520.1	AT-HSFC1,HSFC1	heat shock transcription factor C1	1.43976								-0.785421			-1.61897	-1.51432			-0.858468
Glyma.07G087200	AT5G53250.1	AGP22,ATAGP22	arabinogalactan protein 22			1.14516	2.07016										-0.974579	-1.57067				-1.7819
Glyma.07G090700	AT1G73885.1								-2.04618		-1.00545					-0.98302					1.20074
Glyma.07G091600	AT3G02550.1	LBD41	LOB domain-containing protein 41	-3.45731		-3.70781	-2.20475					3.15384			3.13315	3.40396		1.0398		2.28833	-0.754319	0.840106		-0.860625
Glyma.07G092700	AT1G18400.1	BEE1	BR enhanced expression 1					-2.09009	-2.72833		-1.09865				-1.10078	-1.62131		-0.931944			1.85479
Glyma.07G098500	AT5G48290.1		Heavy metal transport/detoxification superfamily protein	-1.37336		-1.06148	-1.21156		-1.20826		-0.851229				0.98993		0.814353		1.10799		0.979099	1.43232	1.42609	1.18292
Glyma.07G104300	AT1G67920.1			1.35045		1.0086	1.20609				1.39829
Glyma.07G106000	AT5G37490.1		ARM repeat superfamily protein				3.18162					0.817983				0.885451	-0.938702	-2.64789		0.943338		-2.90758
Glyma.07G110900	AT1G11680.1	CYP51,CYP51A2,CYP51G1,EMB1738	CYTOCHROME P450 51G1						1.04825			0.936518
Glyma.07G120900	AT3G60190.1	ADL1E,ADL4,ADLP2,DL1E,DRP1E,EDR3	DYNAMIN-like 1E	1.59111		1.00623			1.02259		0.938917
Glyma.07G124400	AT3G13610.1		2-oxoglutarate (2OG) and Fe(II)-dependent oxygenase superfamily protein		-4.26231			2.88134	3.51267		7.01548		5.66459	4.7965	6.83194	6.59974		4.10015	2.63309	1.47353	-1.35547	-2.91716	5.78903
Glyma.07G125800	AT4G29310.1		Protein of unknown function (DUF1005)			-1.95738	-1.81639					1.08081				1.03536	1.27844	1.34253				1.16386		-0.948197
Glyma.07G126400	AT4G26270.1	PFK3	phosphofructokinase 3						1.38688			1.98431			2.02714	2.17148				1.52812
Glyma.07G129300	AT2G19570.1	AT-CDA1,CDA1,DESZ	cytidine deaminase 1	-1.46566		-1.68733	-1.16896					2.29935			1.83395	1.78985		0.94558		1.23722				-1.05584
Glyma.07G133800	AT5G02220.1					1.96551	1.60829															-1.25694
Glyma.07G135300	AT5G02120.1	OHP	one helix protein						-1.16085		-0.803867										1.32417
Glyma.07G136800	AT2G37750.1			-1.1265		-1.33644						1.60052			1.53384	1.63729				1.28758
Glyma.07G139300	AT5G02020.1				1.43713				-1.80054		-1.16355			1.23037		-1.2461	-1.32135	-1.22095	-1.46726	-1.12421	2.22728
Glyma.07G139700	AT3G09270.1	ATGSTU8,GSTU8	glutathione S-transferase TAU 8		-1.95083						2.2138					1.31088					-2.1207	-1.46983
Glyma.07G139800	AT3G09270.1	ATGSTU8,GSTU8	glutathione S-transferase TAU 8		-1.39381				1.30635		2.15579					1.29305		0.854101			-2.04758	-1.30495
Glyma.07G140000	AT2G29420.1	ATGSTU7,GST25,GSTU7	glutathione S-transferase tau 7						1.09009		1.07376										-1.19825
Glyma.07G150400	AT3G11210.1		SGNH hydrolase-type esterase superfamily protein		-2.18246				2.53581						1.87645	2.21125			1.53617				2.44341
Glyma.07G150900	AT5G05600.1		2-oxoglutarate (2OG) and Fe(II)-dependent oxygenase superfamily protein		-1.05089																-1.39004	-0.931545
Glyma.07G151100	AT2G38250.1		Homeodomain-like superfamily protein	1.86836		2.36055	1.88665		1.70401													-0.923361
Glyma.07G151300	AT5G05580.1	FAD8	fatty acid desaturase 8						1.18515		1.16068										-1.3538	-0.857341
Glyma.07G163200	AT2G23460.1	ATXLG1,XLG1	extra-large G-protein 1			1.58392	1.58807										-1.00048	-0.862467				-1.32399
Glyma.07G165900									-1.06254		-0.998181	-1.3136									0.799171		1.03643	1.09877
Glyma.07G168600	AT2G01670.1	atnudt17,NUDT17	nudix hydrolase homolog 17	1.45984	1.48632	2.73551	2.64862		1.63502													-1.63397
Glyma.07G177600	AT2G15760.1		Protein of unknown function (DUF1645)			-1.34388						1.73114			1.30354	1.31758		0.867009		0.783581				-0.942279
Glyma.07G178100	AT2G15780.1		Cupredoxin superfamily protein				1.03172									-0.846282					0.799603
Glyma.07G184000	AT5G10530.1		Concanavalin A-like lectin protein kinase family protein			-1.06949						1.45993			1.20164	1.15326				0.88394
Glyma.07G186100	AT1G50090.1		D-aminoacid aminotransferase-like PLP-dependent enzymes superfamily protein			-1.17103							-1.69143	-1.28637							-1.01038	0.788758
Glyma.07G186600	AT1G61740.1		Sulfite exporter TauE/SafE family protein	-1.05505		-1.17857	-1.61811		-1.88015													1.1173
Glyma.07G189000	AT4G05150.1		Octicosapeptide/Phox/Bem1p family protein	-1.47292		-2.10894	-1.36609					1.50432			1.16469	1.20443						0.865653		-0.903627
Glyma.07G191300						-1.38755		-1.11627	-1.49108										-1.13807
Glyma.07G191400						-1.70395	-1.52874										0.834045	1.29147				1.10283
Glyma.07G196800	AT1G17420.1	LOX3	lipoxygenase 3	-2.30437							-1.75088							-2.1082
Glyma.07G199800	AT1G28380.1	NSL1	MAC/Perforin domain-containing protein			2.11615	1.85453		1.07733								-1.56971	-1.25569				-1.37614
Glyma.07G199900	AT4G05320.2	UBQ10	polyubiquitin 10	-1.20006								0.900551			1.19933	1.70529				0.954221
Glyma.07G208700	AT2G15890.1	MEE14	maternal effect embryo arrest 14			-1.10354									0.991829	1.0858
Glyma.07G209200				-1.27251		-1.14428						1.20464			1.11314	1.20176				0.80601
Glyma.07G212400	AT4G34410.1	RRTF1	redox responsive transcription factor 1	1.02612		1.88185	1.02286		1.8008		0.781553
Glyma.07G212800	AT2G15620.1	ATHNIR,NIR,NIR1	nitrite reductase 1	1.01438	1.55022						-0.780934					-1.22695	-1.14956		-1.24339		1.62984
Glyma.07G213100	AT1G49720.1	ABF1	abscisic acid responsive element-binding factor 1					-1.2158	-1.30888						-0.77499	-1.05219				-0.795968	1.31637
Glyma.07G215500	AT2G15490.1	UGT73B4	UDP-glycosyltransferase 73B4			1.10057	2.02931		1.35175		1.30076	1.0149			0.988534	1.38122		-1.03169		0.97393	-0.930725	-2.33629
Glyma.07G223100	AT5G45100.1		SBP (S-ribonuclease binding protein) family protein		-1.17654							-1.1221											1.33565	0.990291
Glyma.07G223200	AT1G31260.1	ZIP10	zinc transporter 10 precursor					1.133	2.08611		3.73547		4.14916	3.25119	6.33663	6.39816	2.47382	3.4548	4.04772	2.5692			4.63932
Glyma.07G229000	AT2G03090.1	ATEXP15,ATEXPA15,ATHEXP ALPHA 1.3,EXP15,EXPA15	expansin A15			-1.45526	-2.01352										1.14809	1.31057				1.61144	1.49862
Glyma.07G229100	AT1G69490.1	ANAC029,ATNAP,NAP	NAC-like, activated by AP3/PI					-1.97308			-1.2145	-1.10364			-1.10026	-0.988366	-1.98493	-1.94702		-0.874772	1.37084
Glyma.07G236000	AT3G06500.1		Plant neutral invertase family protein						1.14886													-0.826759
Glyma.07G237600	AT3G17120.1			-1.16306	-1.15271				1.0091		1.0546	1.0626			1.52366	1.93156			1.08641	1.437	-1.18262
Glyma.07G248400	AT5G24860.1	ATFPF1,FPF1	flowering promoting factor 1						-1.48806		-0.777252					-1.21782		-0.776947			1.28258
Glyma.07G248600	AT1G09070.1	(AT)SRC2,SRC2	soybean gene regulated by cold-2				1.56459											-1.25851				-1.38924
Glyma.07G253400	AT3G21570.1						1.19165											-0.900922				-0.92793
Glyma.07G253500	AT3G21550.1	AtDMP2,DMP2	DUF679 domain membrane protein 2			-1.07983					-0.889978	0.787509								0.789654	1.67204	1.36631
Glyma.07G255700	AT3G23600.1		alpha/beta-Hydrolases superfamily protein		-1.0767																-0.996462
Glyma.07G256300	AT1G55230.1		Family of unknown function (DUF716)						1.97148		1.14192				0.956784	1.54013					-0.792472	-1.04199
Glyma.07G257300	AT5G19090.2		Heavy metal transport/detoxification superfamily protein						-1.17949							-0.945415					1.8224
Glyma.07G261100	AT1G11740.1		ankyrin repeat family protein			-1.11006			1.07359			1.19394			1.50754	1.84524		1.12631		1.2063
Glyma.07G261500	AT4G21990.1	APR3,ATAPR3,PRH-26,PRH26	APS reductase 3		-1.41313						1.66949	1.23239			1.98178	2.54684	0.778467	0.937371	0.979916	1.59489	-1.02383
Glyma.07G262500	AT1G62280.1	SLAH1	SLAC1 homologue 1		1.84506	1.11726			-1.50161		-1.32417					-1.56078					2.2648	1.11307
Glyma.07G262700	AT1G62300.1	ATWRKY6,WRKY6	WRKY family transcription factor			2.29147	2.52441		1.03657								-1.07123	-1.53929				-1.6362
Glyma.07G264100	AT4G03965.1		RING/U-box superfamily protein			-2.06324	-1.5913		1.00892			1.7163			1.69072	2.27181	0.912755	1.05517		0.94155		0.791543
Glyma.07G265500									1.09906			0.842212			0.960492	1.19951		0.848175	1.38862	1.11845		1.18305
Glyma.07G266500	AT4G17230.1	SCL13	SCARECROW-like 13	-1.42976			1.13796					0.953389			0.987636	1.10453	-0.857002	-1.84418				-1.41859
Glyma.07G274000	AT3G59900.1	ARGOS	auxin-regulated gene involved in organ size			-1.3097						0.790986				0.765621
Glyma.08G004100	AT2G46690.1		SAUR-like auxin-responsive protein family	1.27464								-0.842906			-1.33438	-1.18013
Glyma.08G012900	AT1G12805.1		nucleotide binding	-1.69988		-1.11998						1.85273			1.95146	2.42976			1.09965	1.73173	-1.29981
Glyma.08G013100	AT3G14260.1		Protein of unknown function (DUF567)		-2.13876							-1.56198		-1.3272			-1.07916	-1.2406	-0.754462			-1.11703	1.07106
Glyma.08G017800	AT1G63940.2	MDAR6	monodehydroascorbate reductase 6		1.43183				-1.16219		-0.81953					-1.11612
Glyma.08G018000	AT4G11280.1	ACS6,ATACS6	1-aminocyclopropane-1-carboxylic acid (acc) synthase 6			1.0423	2.38207										-0.920597	-1.94465				-2.18254
Glyma.08G018800	AT5G41590.1		Protein of unknown function (DUF567)			-2.11725	-1.97428					1.82029			2.06589	2.21344				1.62796		1.09855
Glyma.08G021900	AT4G23810.1	ATWRKY53,WRKY53	WRKY family transcription factor			1.22004	3.18009										-1.46517	-3.02923				-3.18905
Glyma.08G022000				-1.14531															1.17089
Glyma.08G022900	AT5G53110.1		RING/U-box superfamily protein	-1.25847		-1.85638	-1.25917					2.00326			1.53055	1.51016	0.836588	1.09483		1.08858				-0.910095
Glyma.08G029000	AT2G19570.1	AT-CDA1,CDA1,DESZ	cytidine deaminase 1	-4.025	-5.61241	-4.58903	-4.42349	-4.85924	-4.05553		1.00995						0.822655
Glyma.08G029200	AT2G19590.1	ACO1,ATACO1	ACC oxidase 1						1.40666		1.11091	1.07948			1.02056	1.62432				0.8818	-1.58806
Glyma.08G031400	AT2G19810.1		CCCH-type zinc finger family protein			-1.04833													-1.01519
Glyma.08G034000	AT3G19950.1		RING/U-box superfamily protein						1.94633						1.85055	2.28567						-1.49238
Glyma.08G034400	AT4G29110.1							-1.08491			-0.88127	-0.983721			-1.08023	-1.56781		-1.06371		-0.998883	1.39642
Glyma.08G037900	AT1G52240.2	ATROPGEF11,PIRF1,ROPGEF11	RHO guanyl-nucleotide exchange factor 11				1.23141															-1.21104
Glyma.08G045200	AT2G01670.1	atnudt17,NUDT17	nudix hydrolase homolog 17			1.72282	1.74504										-0.928525	-1.27366				-1.27558
Glyma.08G047800	AT1G14810.1		semialdehyde dehydrogenase family protein	-1.80684		-1.04502			1.38635			2.4032			2.24869	2.66421			1.3159	2.05059
Glyma.08G053500	AT1G18210.1		Calcium-binding EF-hand family protein			1.13468	1.30705											-0.89728				-1.22383
Glyma.08G060300	AT4G05150.1		Octicosapeptide/Phox/Bem1p family protein			-1.0503					-0.773116										0.97447	0.75876
Glyma.08G064700	AT1G58290.1	HEMA1	Glutamyl-tRNA reductase family protein				1.54535											-1.10773				-1.33758
Glyma.08G069200				-1.02417					1.32397			0.848552		-1.49791		0.855655			1.34028		-0.909175
Glyma.08G070100	AT1G72220.1		RING/U-box superfamily protein			1.2347	1.39911															-0.855115
Glyma.08G072200	AT5G64210.1	AOX2	alternative oxidase 2			1.36504	1.3445															-0.846351
Glyma.08G074200	AT4G13830.2	J20	DNAJ-like 20	-1.89142	-1.15303	-1.30924		-1.29085	-1.1114		-0.785241					0.844446		-1.48502			0.841393
Glyma.08G076000	AT3G43660.1		Vacuolar iron transporter (VIT) family protein			1.71098					-1.06837			-1.48689			-0.986133				1.31533	1.09733
Glyma.08G077400	AT1G03970.1	GBF4	G-box binding factor 4			1.24411																-1.05214
Glyma.08G078900	AT5G06860.1	ATPGIP1,PGIP1	polygalacturonase inhibiting protein 1	-1.67978		-1.22725			1.06849			2.1385			1.61733	1.96231			0.842057	1.51216
Glyma.08G080400	AT4G20840.1		FAD-binding Berberine family protein			-1.01411			1.29249			1.88077			1.32344	1.59611		0.846981		1.28103	-0.998144
Glyma.08G082900	AT1G29930.1	AB140,CAB1,CAB140,LHCB1.3	chlorophyll A/B binding protein 1				1.40444		-1.27718						-0.848	-1.314	-0.770583	-1.33004				-0.900885
Glyma.08G091500	AT5G17330.1	GAD,GAD1	glutamate decarboxylase			1.27459	1.11329		1.37279													-0.772319
Glyma.08G096000				1.19778			2.57429								-1.19646	-1.59219		-1.81263	-1.41856
Glyma.08G096500	AT1G30135.1	JAZ8,TIFY5A	jasmonate-zim-domain protein 8		-1.71633						1.34591					1.60257				0.863692	-1.52473
Glyma.08G101500	AT3G13080.1	ATMRP3,MRP3	multidrug resistance-associated protein 3						-1.03487														0.8866
Glyma.08G106900	AT3G57450.1			-1.1056			1.49423									0.986341		-1.7655		0.830128		-1.55275
Glyma.08G112800					-1.10821		1.01026															-1.07691
Glyma.08G115300	AT1G75390.1	AtbZIP44,bZIP44	basic leucine-zipper 44			-1.34631						0.818343			0.873245	1.13192		0.960079
Glyma.08G118000	AT2G42760.1					-1.32354	-1.29335				1.05267	0.899033			0.888848	1.36855	0.905102	1.4628			-0.836465
Glyma.08G128100	AT2G02850.1	ARPN	plantacyanin					-1.15022	-1.55319							-0.903277			-1.07915		1.34319
Glyma.08G131900						-1.0071		-1.05878	-1.38301						-1.14796	-1.28496			-0.810596	-0.950611			-1.20699	-1.00286
Glyma.08G132300	AT1G12990.1		beta-1,4-N-acetylglucosaminyltransferase family protein	-1.25311			1.05488					1.14555			1.04776	1.40113		-1.28529	1.11003	1.01692		-1.59967
Glyma.08G134200	AT1G23850.1								-1.02568		-0.789603										0.952584
Glyma.08G135200	AT2G22300.1	CAMTA3,SR1	signal responsive 1	1.15146		1.68122			1.28012		0.753264
Glyma.08G137500	AT5G65140.1		Haloacid dehalogenase-like hydrolase (HAD) superfamily protein	-1.96847		-2.25806	-1.58172					2.13251			1.25724	1.11947		1.02858		1.40951			-0.876941
Glyma.08G138600	AT5G10180.1	AST68,SULTR2;1	slufate transporter 2;1			1.36791								-1.50923	1.01035	0.85343			1.46354				1.24767
Glyma.08G139200	AT4G39700.1		Heavy metal transport/detoxification superfamily protein				-1.97331					2.16231			2.46138	3.12175		1.39609		1.83588	-1.62068	0.908903
Glyma.08G139800	AT5G65207.1			-1.96269		-1.85492						2.35884			2.18053	2.49072				1.84418
Glyma.08G146600	AT1G49230.1		RING/U-box superfamily protein	1.36172	1.47791	1.30056					-1.56444	-1.4474				-1.25495				-0.818291	2.1323	1.66948	1.00307
Glyma.08G152500	AT2G42280.1		basic helix-loop-helix (bHLH) DNA-binding superfamily protein			-1.09974						1.26156			1.15177	1.28647				0.918254
Glyma.08G153700						1.02753	1.23879		1.19664		0.934017								0.815818			-1.25807
Glyma.08G156300				-2.31885		-2.58507	-2.10925				1.19868	2.73234			1.98328	2.53669		1.75306		1.95569	-1.90843			-0.774076
Glyma.08G165400	AT1G79550.1	PGK	phosphoglycerate kinase						1.13766			0.875918
Glyma.08G169100	AT3G12900.1		2-oxoglutarate (2OG) and Fe(II)-dependent oxygenase superfamily protein		-1.5648			1.91768	2.77343		5.52144	2.15789	4.93804	4.12647	5.05463	5.10563	2.37865	3.77073	1.75424	1.61297		-1.75327	2.89623
Glyma.08G171400	AT2G32210.1					1.01701	2.17714		1.01657		1.358											-2.16119
Glyma.08G173400	AT1G56010.2	anac021,ANAC022,NAC1	NAC domain containing protein 1	-1.53405		-1.13001		-1.5241	-1.98268		-1.09824										1.12948
Glyma.08G173700	AT1G79040.1	PSBR	photosystem II subunit R				1.07692											-0.833361	-0.956053
Glyma.08G173800	AT1G16670.1		Protein kinase superfamily protein	1.37852		1.7365	1.29847				0.941526											-0.928204
Glyma.08G174900	AT1G78380.1	ATGSTU19,GST8,GSTU19	glutathione S-transferase TAU 19				1.59596				1.80299	1.29668			1.48014	1.63024	1.03712			2.08968		-1.28113
Glyma.08G175200	AT1G78380.1	ATGSTU19,GST8,GSTU19	glutathione S-transferase TAU 19				2.26152	1.40875	2.44179		2.40978	1.83437	1.2553		1.69276	2.01752				1.8122	-1.1607	-1.89461
Glyma.08G177100						1.80978	2.09918		1.18425									-1.12145	0.924291			-1.47753
Glyma.08G177200	AT5G64310.1	AGP1,ATAGP1	arabinogalactan protein 1				1.56331									1.11714		-1.41594	0.767978			-1.9058
Glyma.08G178000	AT5G64260.1	EXL2	EXORDIUM like 2	-1.06622	-1.03772						0.896149	0.925006			1.20926	1.72438			1.0315	1.16444	-0.966856
Glyma.08G180100	AT4G13830.2	J20	DNAJ-like 20						1.02665		0.943091	0.915939				0.963246						-1.04429
Glyma.08G180300	AT4G13830.2	J20	DNAJ-like 20						1.09334		0.798431	2.80963			2.26391	2.82126		1.05978		1.9287
Glyma.08G182900	AT1G25270.1		nodulin MtN21 /EamA-like transporter family protein	-1.35739	-1.5288											1.09797			0.77541
Glyma.08G192000	AT3G13790.1	ATBFRUCT1,ATCWINV1	Glycosyl hydrolases family 32 protein						1.23485			0.785042				0.833062
Glyma.08G193500	AT3G13750.1	BGAL1	beta galactosidase 1					-2.26899	-1.98759		-1.39538		1.42862		-0.786188	-1.28083	-1.08455	-1.58935			2.82097
Glyma.08G195100	AT1G17710.1		Pyridoxal phosphate phosphatase-related protein	-1.39512					2.16398		1.25109	2.0107			2.44118	3.01872		0.989719	1.34353	2.09804	-1.27827
Glyma.08G196600				-1.25595								1.08921			0.90063	1.16535		-1.20344		0.967606		-1.22521
Glyma.08G199300	AT1G14520.2	MIOX1	myo-inositol oxygenase 1					-1.48242	-1.23332		-0.832985	-1.02675			-0.917956	-0.912286					0.947858
Glyma.08G200100	AT4G25150.1		HAD superfamily, subfamily IIIB acid phosphatase			-2.40649		-2.60498	-3.76528		-1.22178				-3.40791	-3.08083	-0.900245	-2.81413	-2.90692	-3.26373		-1.59639	-3.37475	-3.22735
Glyma.08G204300	AT3G16170.1		AMP-dependent synthetase and ligase family protein						-1.06725							-0.788161			-0.764694
Glyma.08G207700	AT1G80440.1		Galactose oxidase/kelch repeat superfamily protein		1.01071	-2.57556	-1.50986					1.64748			1.35907	1.1583	1.03147	1.67286	-1.23937			1.35649		-1.15977
Glyma.08G230100	AT1G70890.1	MLP43	MLP-like protein 43						1.23382				-1.3037	-1.3177							-1.47167
Glyma.08G235400	AT1G73260.1	ATKTI1,KTI1	kunitz trypsin inhibitor 1	1.22356								-0.982529			-1.43535	-1.60796		-1.07865	-1.14201
Glyma.08G243000	AT5G15490.1		UDP-glucose 6-dehydrogenase family protein						1.09834			1.2421			1.04658	1.27389				0.969416
Glyma.08G245000	AT3G27360.1		Histone superfamily protein					1.15978	1.04693				-1.15837								-1.03251
Glyma.08G245400	AT3G29400.1	ATEXO70E1,EXO70E1	exocyst subunit exo70 family protein E1			1.1878	1.53977											-0.75369
Glyma.08G250300	AT3G29970.1		B12D protein					1.4286	1.62998			1.13896			1.65964	1.94902			0.835953	1.43686	-0.778532
Glyma.08G254400	AT3G30530.1	ATBZIP42,bZIP42	basic leucine-zipper 42	-1.80068		-1.72241	-1.47147					2.07546			1.90194	2.25396	1.30227	1.51116	1.3623	1.83348		0.797805
Glyma.08G256600	AT1G13280.1	AOC4	allene oxide cyclase 4					1.47326			1.55642										-2.64977	-0.964416
Glyma.08G258300	AT2G39430.1		Disease resistance-responsive (dirigent-like protein) family protein	-1.0571							-1.19622		-1.0357	-0.982381			-0.833334					0.913371	0.929208
Glyma.08G260500	AT1G13340.1		Regulator of Vps4 activity in the MVB pathway protein			1.7875	2.12596									1.03892	-1.75954	-1.84503				-2.13907
Glyma.08G273400	AT4G37890.2	EDA40	Zinc finger (C3HC4-type RING finger) family protein						-1.26656		-0.8789					-0.767727					1.2235	1.16084
Glyma.08G273600	AT5G65660.1		hydroxyproline-rich glycoprotein family protein		2.46465		1.38643		-1.36122		-0.896685					-1.48181	-1.38472	-0.874956	-3.0997		1.21455		-0.912518	-1.05711
Glyma.08G292600	AT1G70140.1	ATFH8,FH8	formin 8			1.28371	1.14846															-0.858684
Glyma.08G299000	AT1G26920.1				-1.99595	-1.43986	-1.13811				1.22617											-0.987353
Glyma.08G301600	AT5G12340.1			1.29975			2.17506								-0.842785							-1.01946
Glyma.08G307600	AT3G59080.1		Eukaryotic aspartyl protease family protein				1.20136											-1.05917				-1.17409
Glyma.08G321100	AT5G10770.1		Eukaryotic aspartyl protease family protein	1.36018	1.72281	1.14752	1.48289				-1.63551	-1.26963			-0.850793	-1.33763		-1.01043		-0.890504	2.61861
Glyma.08G321200	AT5G10770.1		Eukaryotic aspartyl protease family protein			-1.59257																		2.03467
Glyma.08G321500	AT5G10770.1		Eukaryotic aspartyl protease family protein	-4.13542		-2.59499	-2.17208		-2.52122													0.970912
Glyma.08G328000	AT1G55910.1	ZIP11	zinc transporter 11 precursor	1.03352		1.78794					-1.61527	-2.43826	-2.12641	-1.80338	-2.25751	-1.91288						1.35789		1.74252
Glyma.08G337100	AT3G13310.1		Chaperone DnaJ-domain superfamily protein				-2.28334					2.14921			1.53654	1.6934		1.13062		1.27595	-1.36941
Glyma.08G338100	AT4G01070.1	GT72B1,UGT72B1	UDP-Glycosyltransferase superfamily protein		-1.61287											0.870083				0.755374		-0.795167
Glyma.08G339400						-2.53222	-2.12173									inf		1.00059	inf	inf	-1.44258
Glyma.08G339500				-3.30306	-2.56001	-2.72603	-1.53064		-1.8675						1.47124	1.22325			0.937725	2.05734				1.66957
Glyma.08G346300	AT3G07340.1		basic helix-loop-helix (bHLH) DNA-binding superfamily protein			-1.07115						1.3619			0.997755	1.10199	0.83851	0.849187		1.00531
Glyma.08G346800	AT3G07320.1		O-Glycosyl hydrolases family 17 protein					-1.38029	-1.38969												0.942368
Glyma.08G351900	AT5G59540.1		2-oxoglutarate (2OG) and Fe(II)-dependent oxygenase superfamily protein	-2.05452	-1.02095	-1.88835	-1.17703					1.28255			1.02099	1.03024					-0.940913
Glyma.08G364700	AT1G13340.1		Regulator of Vps4 activity in the MVB pathway protein	-1.9315		-1.65027			1.04056		1.85039	2.81969			2.90921	3.31452	1.14868	1.7629	1.41299	2.71143	-1.14766
Glyma.08G365100	AT3G02550.1	LBD41	LOB domain-containing protein 41	-3.87795		-4.34881	-2.63918					3.56485			3.77071	4.05292	1.29184	1.90216		3.13467	-1.0964	1.60421
Glyma.09G003300	AT2G44500.1		O-fucosyltransferase family protein				1.0181								1.02514	1.12902	-0.897269	-1.15741				-1.2714
Glyma.09G004400	AT4G21990.1	APR3,ATAPR3,PRH-26,PRH26	APS reductase 3		-1.71201	1.30918					0.813493								0.868139		-0.787562	-1.3361	1.09579	1.21757
Glyma.09G004800	AT4G22030.1		F-box family protein with a domain of unknown function (DUF295)				1.76133	-1.14886				1.23848						-1.68399		0.826249		-1.81012	-0.927095
Glyma.09G011800	AT4G17230.1	SCL13	SCARECROW-like 13	-1.08014		-1.25258						1.38433			1.35195	1.62223				1.0157
Glyma.09G014400	AT4G12490.1		Bifunctional inhibitor/lipid-transfer protein/seed storage 2S albumin superfamily protein						1.2232				-1.0424	-1.24734					0.881612			0.755373
Glyma.09G022400	AT2G38380.1		Peroxidase superfamily protein		-1.3086	-1.30877			-1.63167			-0.768896				-0.775372
Glyma.09G022800	AT5G06730.1		Peroxidase superfamily protein	-1.36659		-1.32047	-1.3546	-1.34718	-1.52177		-1.45524				-1.06696	-1.03044						1.6512	-0.790841
Glyma.09G027000	AT4G20840.1		FAD-binding Berberine family protein				1.11452											-1.254				-1.4584
Glyma.09G037100	AT4G16260.1		Glycosyl hydrolase superfamily protein	-1.82187		-1.54596	-1.08732	-1.54174	-3.94626		-0.920095			1.44295	1.2533						1.89857	0.882207	1.90319	1.34869
Glyma.09G038600	AT5G49360.1	ATBXL1,BXL1	beta-xylosidase 1	1.1406			1.41006	-1.65325			-2.68876	-1.75711			-1.41053	-1.38647		-1.38159	-1.05954	-1.1153	4.07731	1.30096
Glyma.09G041500	AT3G16770.1	ATEBP,EBP,ERF72,RAP2.3	ethylene-responsive element binding protein		1.14224		1.10822				-0.796552							-0.821284			1.0325
Glyma.09G042400	AT3G16720.1	ATL2,TL2	TOXICOS EN LEVADURA 2	-1.23496			1.46156										-0.787037	-2.03736				-1.8429
Glyma.09G043400	AT4G15910.1	ATDI21,DI21	drought-induced 21	1.70996	1.41013				-1.34451				1.79715	1.43974		-1.60715			-1.26622		1.95121
Glyma.09G044800	AT4G02500.1	ATXT2,XT2,XXT2	UDP-xylosyltransferase 2			1.16879	1.16879		1.01781													-0.777925
Glyma.09G045700	AT1G09070.1	(AT)SRC2,SRC2	soybean gene regulated by cold-2				1.34566										-0.817954	-1.01801				-1.15424
Glyma.09G049100	AT4G37340.1	CYP81D3	cytochrome P450, family 81, subfamily D, polypeptide 3	-1.17469		-1.00891	-1.00683					0.753653			1.49085	1.27847					0.909038	0.813778
Glyma.09G061500	AT2G19330.1	PIRL6	plant intracellular ras group-related LRR 6	2.50201								-1.43512			-1.41919	-0.88268		1.1867		-1.12202	1.26828	1.07211
Glyma.09G062900	AT4G26140.1	BGAL12	beta-galactosidase 12						-1.17661		-1.16645					-0.795235					1.56378
Glyma.09G063300	AT5G56980.1			-1.3793		-1.30741					0.780775	1.42363			1.59561	1.88838				1.42204
Glyma.09G065900	AT1G70170.1	MMP	matrix metalloproteinase			2.21496						-1.46738			-1.34116	-1.08839								1.00401
Glyma.09G071800	AT5G20700.1		Protein of unknown function (DUF581)			-1.07639																0.831195
Glyma.09G072000	AT1G19210.1		Integrase-type DNA-binding superfamily protein	-2.74231		-2.75434						2.13413			1.80601	2.34048		-1.04035		1.38375		-0.832097
Glyma.09G073600	AT3G43190.1	ATSUS4,SUS4	sucrose synthase 4						1.15066			1.10174				1.05558				0.765366
Glyma.09G077700	AT1G48330.1			1.46681		1.2195					0.930156	-1.02326			-0.943502	-0.883729						-0.788027
Glyma.09G086800	AT2G38960.1	AERO2,ERO2	endoplasmic reticulum oxidoreductins 2						1.09776			1.21648			0.967486	1.14246				0.815148
Glyma.09G092100	AT5G25280.1		serine-rich protein-related			-1.33021	-1.41217					0.809648			0.864824	1.28159	1.03937	1.48579			-1.03091	0.77511
Glyma.09G094900	AT2G46490.1					1.54997	1.71863											-0.969787				-1.25803
Glyma.09G096500	AT2G13100.1		Major facilitator superfamily protein	1.1055		2.27808	1.92404										-0.825935	-1.03433				-1.28919
Glyma.09G098900	AT5G58070.1	ATTIL,TIL	temperature-induced lipocalin						-1.10398							-0.763156					1.19031
Glyma.09G109800	AT5G06720.1	ATPA2,PA2	peroxidase 2			1.01081	1.11591		1.12952									-0.863537	1.11947			-1.58893
Glyma.09G113900					-1.58995											1.26337						-0.879197
Glyma.09G116300	AT1G18390.2		Protein kinase superfamily protein	1.96101		1.50362																-1.38934
Glyma.09G126200	AT5G24090.1	ATCHIA,CHIA	chitinase A		1.58488		1.13651					1.24512									1.05739
Glyma.09G127700	AT3G16520.3	UGT88A1	UDP-glucosyl transferase 88A1	-1.79887	-1.10318				-1.60825						1.11162				0.989748	1.2046
Glyma.09G128300	AT3G16520.3	UGT88A1	UDP-glucosyl transferase 88A1	1.32643					1.2247		1.17214		1.06907					0.765657
Glyma.09G131100	AT1G01490.1		Heavy metal transport/detoxification superfamily protein			1.24912	2.25049										-1.15078	-2.34655	0.753919			-1.90806
Glyma.09G134500	AT5G23950.1		Calcium-dependent lipid-binding (CaLB domain) family protein				1.02872											-1.05559
Glyma.09G138100	AT3G48990.1		AMP-dependent synthetase and ligase family protein			1.65642	1.37046		1.07682													-0.984211
Glyma.09G140800	AT5G27420.1	ATL31,CNI1	carbon/nitrogen insensitive 1	-3.07077		-4.57906	-3.15889	1.0704				3.31685			3.28342	3.57851	1.76642	2.30635		2.21214	-1.26193	1.90069		-1.09991
Glyma.09G143200	AT5G62020.1	AT-HSFB2A,HSFB2A	heat shock transcription factor B2A					-1.00387					1.12522								1.05842
Glyma.09G148900	AT5G51830.1		pfkB-like carbohydrate kinase family protein			-1.331			1.42367			2.59125			2.03301	2.50622				1.67863
Glyma.09G150400	AT5G10530.1		Concanavalin A-like lectin protein kinase family protein	-1.11517		-1.27602						0.885175			1.03243	1.06622					-0.984832
Glyma.09G153900	AT2G36530.1	ENO2,LOS2	Enolase						1.21757						0.772365	1.11565				0.836211
Glyma.09G155500	AT1G17860.1		Kunitz family trypsin and protease inhibitor protein						1.09112												-0.897956
Glyma.09G160900	AT1G73340.1		Cytochrome P450 superfamily protein	1.38904		2.10722	2.05561		1.79131			-0.822242						-1.01692
Glyma.09G163800	AT1G17860.1		Kunitz family trypsin and protease inhibitor protein					1.01463	1.05057			0.911725			1.1992	1.01184
Glyma.09G163900	AT1G17860.1		Kunitz family trypsin and protease inhibitor protein						1.04951		0.953817										-1.44053	-0.884378
Glyma.09G172100	AT1G66160.1	ATCMPG1,CMPG1	CYS, MET, PRO, and GLY protein 1			1.41947	3.13931										-1.05222	-2.50808				-2.91203
Glyma.09G179900	AT4G05030.1		Copper transport protein family	-1.15864							-0.887494
Glyma.09G185100					-1.22176																			1.31232
Glyma.09G186200	AT3G48310.1	CYP71A22	cytochrome P450, family 71, subfamily A, polypeptide 22				1.57421											-1.48845				-1.2741
Glyma.09G204900									-1.40731							-0.942627					1.28798		1.13009
Glyma.09G206200	AT4G17785.1	MYB39	myb domain protein 39	-1.35291			1.0605					1.30697			1.63548	1.42186		-0.810196	1.05624	1.5983		-1.30845
Glyma.09G208300	AT1G32170.1	XTH30,XTR4	xyloglucan endotransglucosylase/hydrolase 30						1.13404			1.22961			1.30357	1.48453				0.868045
Glyma.09G209400	AT4G16070.1		Mono-/di-acylglycerol lipase, N-terminal;Lipase, class 3						-1.56042			-0.918999				-0.891528
Glyma.09G210600	AT3G07040.1	RPM1,RPS3	NB-ARC domain-containing disease resistance protein	-1.21551		-1.195						1.75962			1.39296	1.68671				1.21669
Glyma.09G210900	AT1G32060.1	PRK	phosphoribulokinase	-1.40553				1.28119	2.06895		1.13406	2.12235			2.23108	2.77601	0.878555	1.11566	1.36883	1.89645	-1.59062
Glyma.09G216400	AT3G47570.1		Leucine-rich repeat protein kinase family protein	2.22542		1.87024	1.456									-1.277						-1.09826
Glyma.09G217200	AT3G47570.1		Leucine-rich repeat protein kinase family protein	1.34187								-1.39599			-0.918918	-1.40595				-0.941441
Glyma.09G231600	AT1G71692.1	AGL12,XAL1	AGAMOUS-like 12	-1.09914											1.03888	1.19155			1.17417	0.859199
Glyma.09G237000	AT5G39660.1	CDF2	cycling DOF factor 2	-1.27274		-1.68322						1.73104			1.36501	1.57708		0.8524		1.12382
Glyma.09G238300	AT5G15230.1	GASA4	GAST1 protein homolog 4			-1.03199																1.04464
Glyma.09G240000	AT5G15130.1	ATWRKY72,WRKY72	WRKY DNA-binding protein 72	1.09354		2.43642	2.59446		1.33677								-1.0777	-1.62081				-1.93438
Glyma.09G240100	AT5G39890.1		Protein of unknown function (DUF1637)			-1.33546						2.46035			2.17618	1.09851
Glyma.09G243700	AT5G59810.1	ATSBT5.4,SBT5.4	Subtilase family protein						-1.23942		-0.769737											0.756753
Glyma.09G250600	AT3G02790.1		zinc finger (C2H2 type) family protein			1.12797	1.06636											-0.844308
Glyma.09G250800	AT4G12800.1	PSAL	photosystem I subunit l						-2.20918		-1.03538				-1.20785	-1.94598		-1.57451	-1.47734	-0.996969	1.60608
Glyma.09G258000	AT3G61440.1	ARATH;BSAS3;1,ATCYSC1,CYSC1	cysteine synthase C1		-1.2054							-0.793711											1.01777	1.04799
Glyma.09G261700	AT3G61260.1		Remorin family protein						-1.01207		-0.956253					-0.914501	-0.843643				1.46979
Glyma.09G272100	AT2G34930.1		disease resistance family protein / LRR family protein	-1.02875				-1.40572	-1.63988			-1.39786											1.0122	1.23376
Glyma.09G275100	AT3G08760.1	ATSIK	Protein kinase superfamily protein			1.03031																-0.791742
Glyma.09G279000	AT5G01750.2		Protein of unknown function (DUF567)			2.23895	2.56411		1.29245								-1.01456	-1.52122				-1.85957
Glyma.09G280200	AT2G38470.1	ATWRKY33,WRKY33	WRKY DNA-binding protein 33				2.73109											-2.21712				-2.42874
Glyma.09G282600	AT5G08240.1								1.28433		0.902935				0.825213	1.01351		0.782409
Glyma.09G284400	AT4G11290.1		Peroxidase superfamily protein		-1.66299							1.24253			1.75835	1.87797				2.12744		-1.14391
Glyma.10G000300	AT5G17540.1		HXXXD-type acyl-transferase family protein				-1.02493				-0.833754	-1.01867										1.1461	1.36577	1.18199
Glyma.10G006600	AT3G23250.1	ATMYB15,ATY19,MYB15	myb domain protein 15					-1.2815	-1.89083				1.34588	1.02899		-0.814169					1.22709
Glyma.10G009400	AT1G05260.1	RCI3,RCI3A	Peroxidase superfamily protein			1.79823	2.25172										-1.63589	-2.23495	1.01273	0.879542	0.777947	-1.98299
Glyma.10G010100	AT1G02450.1	NIMIN-1,NIMIN1	NIM1-interacting 1						1.21716						0.873176	1.38355				1.30455				0.825864
Glyma.10G010300	AT5G49620.1	AtMYB78,MYB78	myb domain protein 78						1.09709		0.753037					0.871877				0.754008		-0.862259
Glyma.10G012400	AT2G47360.1					1.38678	1.31085											-0.833711				-0.970908
Glyma.10G013700	AT3G62550.1		Adenine nucleotide alpha hydrolases-like superfamily protein	-1.22831		-1.29551			1.0581			1.88627			1.84376	2.01962				1.47635
Glyma.10G014400	AT3G62590.1		alpha/beta-Hydrolases superfamily protein			1.64957	1.79006										-1.30604	-1.40132				-1.25216
Glyma.10G015000	AT5G38700.1					1.87919	2.831									0.793663	-1.20274	-2.33125	0.780183			-2.32223
Glyma.10G016500	AT2G47520.1	HRE2	Integrase-type DNA-binding superfamily protein	-1.61225		-1.69582						2.29536			2.13345	2.5501				1.77038
Glyma.10G016600	AT2G47540.1		Pollen Ole e 1 allergen and extensin family protein	-4.74321	-4.86647			1.68604	2.69568		0.766447			-1.7388	5.1438	5.71233			4.61775	3.71251	-2.05819	-1.40846	4.49572
Glyma.10G016700	AT2G47540.1		Pollen Ole e 1 allergen and extensin family protein		-1.62433				1.28823		1.67012				1.31189	1.87333					-2.04368	-1.1009
Glyma.10G021200	AT3G62950.1		Thioredoxin superfamily protein						-1.49868							-1.36575			-1.10932	-0.84845	1.74739
Glyma.10G022300	AT3G62990.1					-1.30056	-1.0962		1.20868		1.58623						1.2149	1.88672			-1.6377
Glyma.10G022500	AT1G05260.1	RCI3,RCI3A	Peroxidase superfamily protein	-1.15815			-1.13789		1.15634					-1.04641	1.00349	1.27388			0.937029
Glyma.10G023300	AT5G35960.1		Protein kinase family protein						1.07764		1.28029					0.763773		1.22126
Glyma.10G027900	AT3G22550.1		Protein of unknown function (DUF581)			-2.5154	-1.90221					1.38072			1.31665	1.3786	0.820962	1.01558				1.03874
Glyma.10G036700	AT3G23240.1	ATERF1,ERF1	ethylene response factor 1					-1.53699					1.74174								1.85975
Glyma.10G042100	AT2G20260.1	PSAE-2	photosystem I subunit E-2						-1.0674							-1.22515			-0.823242
Glyma.10G045200	AT2G37430.1		C2H2 and C2HC zinc fingers superfamily protein		-1.03632						0.784339				0.945807	1.22054				0.863429
Glyma.10G045400	AT3G53600.1		C2H2-type zinc finger family protein				1.08973									0.989433						-1.31927
Glyma.10G046000	AT3G09520.1	ATEXO70H4,EXO70H4	exocyst subunit exo70 family protein H4	1.65215		1.61673	2.12736				0.780971		1.84056	1.47362							1.05592	-1.26249
Glyma.10G051100	AT5G20620.1	UBQ4	ubiquitin 4						1.15364		0.880544											-0.886293
Glyma.10G052500	AT1G16670.1		Protein kinase superfamily protein				1.54863					0.764768				0.83236	-1.30064	-1.67425		0.839047		-1.80623
Glyma.10G053000					-1.07437							-1.57866				-0.77771								1.1282
Glyma.10G054700	AT5G57620.1	AtMYB36,MYB36	myb domain protein 36	1.05821	-1.00174	1.2178						-1.74702			-0.882355	-0.939207							0.866828	1.11393
Glyma.10G062200	AT2G36760.1	UGT73C2	UDP-glucosyl transferase 73C2			-1.12255						0.779752			0.804394	0.992885
Glyma.10G062600	AT3G53150.1	UGT73D1	UDP-glucosyl transferase 73D1	1.54609		1.49733	2.05979						1.09881			-0.890546						-1.14659
Glyma.10G066700	AT2G36460.1		Aldolase superfamily protein	-1.91832	-1.06744	-1.18142	-1.00849					1.60164			1.59355	1.8116			0.855446	1.3952
Glyma.10G079700	AT2G35460.1		Late embryogenesis abundant (LEA) hydroxyproline-rich glycoprotein family				1.54594		1.01225							0.771581						-1.39238
Glyma.10G081900	AT2G35930.1	PUB23	plant U-box 23						1.24633			1.03634			0.923036	1.17314				0.801395
Glyma.10G090700	AT5G13700.1	APAO,ATPAO1,PAO1	polyamine oxidase 1						1.02146		1.38829					1.001					-1.64306
Glyma.10G100700	AT3G20898.1						-1.2052					1.20337			1.10411	1.19853		1.20453		1.18959	-1.21616	0.90256
Glyma.10G109700	AT1G60680.1		NAD(P)-linked oxidoreductase superfamily protein	1.37169		1.29418	1.61853	1.65686	1.86104		1.11346										-1.43308	-1.29557
Glyma.10G118900	AT5G51190.1		Integrase-type DNA-binding superfamily protein	-1.54634		-2.35193	-1.3081	-1.00881	-1.29934		-0.809112	0.750611									0.972079	0.759482
Glyma.10G141100	AT5G26731.1				-1.6166						1.30708				0.772541				1.41304		-0.835008	-1.28941
Glyma.10G145300	AT2G47180.1	AtGolS1,GolS1	galactinol synthase 1	-1.33906	-1.14455			-1.68554										-1.57125				-2.32717
Glyma.10G147100	AT1G56423.1						1.24077										-0.930904	-1.15471				-1.16946
Glyma.10G150400	AT1G09155.1	AtPP2-B15,PP2-B15	phloem protein 2-B15		-1.43903						0.874265													0.831454
Glyma.10G151000	AT1G56220.3		Dormancy/auxin associated family protein					-1.41462	-2.28316						-1.01726	-1.90981	-2.45464	-1.98569	-1.69711	-1.32242
Glyma.10G152200	AT1G09090.2	ATRBOHB,ATRBOHB-BETA,RBOHB	respiratory burst oxidase homolog B	-1.09079								1.63632			1.32848	1.48173				1.18533
Glyma.10G161500	AT4G14746.1					-4.80154						2.24201		-2.22324			0.926486			2.13065
Glyma.10G166000	AT1G08630.1	THA1	threonine aldolase 1						-1.02375		-1.09271	-0.961344				-0.825159	-1.31672	-1.13227			1.44922
Glyma.10G168900	AT3G05950.1		RmlC-like cupins superfamily protein		4.39805	1.22806	1.1169	-1.58414	-2.94833		-4.09183				-0.973418	-3.0249	-2.80892	-1.44187	-2.58937	-1.31757	5.70619	2.64659
Glyma.10G170800	AT3G02830.1	ZFN1	zinc finger protein 1						1.03767		0.791334											-1.03494
Glyma.10G170900	AT3G02800.1		Tyrosine phosphatase family protein				2.3743											-1.49567				-1.92669
Glyma.10G179100	AT3G22970.1		Protein of unknown function (DUF506)				-1.22695															1.24064
Glyma.10G179200	AT2G17230.1	EXL5	EXORDIUM like 5			1.70067												-0.996593			0.877661	-0.872015
Glyma.10G179400	AT2G26640.1	KCS11	3-ketoacyl-CoA synthase 11			1.20418													0.865843
Glyma.10G183900	AT5G46050.1	ATPTR3,PTR3	peptide transporter 3		-1.05147				-1.18572			-1.43079				-0.810471					0.839027		1.23764
Glyma.10G184700	AT2G38870.1		Serine protease inhibitor, potato inhibitor I-type family protein	1.17238		1.0245	1.37755									-0.834264	-0.898403		-1.06217		1.06869
Glyma.10G185200	AT1G06750.1		P-loop containing nucleoside triphosphate hydrolases superfamily protein	1.21107		1.66894	1.24491															-0.914947
Glyma.10G186600	AT2G39840.1	TOPP4	type one serine/threonine protein phosphatase 4	-1.18574								1.78912			1.8119	1.72525				1.23597
Glyma.10G186800	AT3G23240.1	ATERF1,ERF1	ethylene response factor 1	-1.54815		-2.30493	-1.04457				0.90697	1.7369			1.93072	2.10817	0.902262	1.00258		1.50152
Glyma.10G191700	AT4G11290.1		Peroxidase superfamily protein	-1.92867	-1.16023	-1.14744					0.811158	1.579			2.27251	2.22517			1.21759	1.92109	-0.864957
Glyma.10G192900	AT1G59670.1	ATGSTU15,GSTU15	glutathione S-transferase TAU 15				1.19804		1.10431		1.06575											-0.873246
Glyma.10G193500	AT5G51100.1	FSD2	Fe superoxide dismutase 2			1.4066					-3.60058	-4.78778	-3.96938		-3.91993	-3.92989			0.792879			4.08789		4.81309
Glyma.10G194500	AT3G06880.2		Transducin/WD40 repeat-like superfamily protein						1.46349			1.77976			1.56584	1.80694
Glyma.10G201100	AT3G52990.1		Pyruvate kinase family protein						1.18107			0.871103				0.960284				0.770622
Glyma.10G204400	AT1G25560.1	EDF1,TEM1	AP2/B3 transcription factor family protein	-1.40506		-1.79204	-1.15365					1.26534			1.25622	1.70856		0.761647		1.00723
Glyma.10G209100	AT5G04250.1		Cysteine proteinases superfamily protein			-1.0817						1.69235			1.15727	1.04951				0.9945
Glyma.10G215700	AT5G54160.1	ATOMT1,OMT1	O-methyltransferase 1						1.40855			1.26778			1.0773	1.32821			0.957759	1.16115	-1.06759
Glyma.10G231600	AT5G23980.1	ATFRO4,FRO4	ferric reduction oxidase 4				-1.90623							-2.05684	-1.73987	-1.90784	1.13365	1.81492	1.81407	1.38922
Glyma.10G238700	AT3G61060.1	AtPP2-A13,PP2-A13	phloem protein 2-A13			-1.62553	-1.08829					1.97366			1.67546	1.75448				1.08229
Glyma.10G239000	AT4G23030.1		MATE efflux family protein		1.10688	1.09345	1.70596								-0.78284	-0.921356	-0.977027	-1.3653	-0.85366		0.838444	-1.09164
Glyma.10G249000	AT1G03130.1	PSAD-2	photosystem I subunit D-2						-1.00406							-0.939009		-1.50943	-0.837753			-0.894852
Glyma.10G253100	AT4G38830.1	CRK26	cysteine-rich RLK (RECEPTOR-like protein kinase) 26				1.27143															-0.979713
Glyma.10G256100	AT4G33800.1				-1.50708	-1.687	-1.75595	-1.1182	-1.26707			-0.819318
Glyma.10G264600	AT1G71070.1		Core-2/I-branching beta-1,6-N-acetylglucosaminyltransferase family protein			1.09971																-0.788579
Glyma.10G265100	AT2G01300.1					2.02281	2.37233						1.03071				-1.3902	-1.65845				-2.03317
Glyma.10G265400	AT2G01290.1	RPI2	ribose-5-phosphate isomerase 2				1.14883								0.891232	1.25669		-1.14601				-1.64493	0.793979
Glyma.10G268300	AT1G15110.1		phosphatidyl serine synthase family protein		-1.53951							-1.47089										-1.26015
Glyma.10G270700							1.31133					-1.18059			-1.56001	-1.77559	-1.91368		-1.25304
Glyma.10G271200	AT1G25390.1		Protein kinase superfamily protein	1.87023		2.48587	1.91581															-0.959435
Glyma.10G272000	AT1G68390.1		Core-2/I-branching beta-1,6-N-acetylglucosaminyltransferase family protein	-1.65951			1.59217	-1.19281				1.10104			1.2082	1.45825	-1.12398	-1.80768		1.43824		-2.03475
Glyma.10G273300	AT1G68450.1		VQ motif-containing protein				1.07665					0.907252				0.839996						-1.15914
Glyma.10G276600	AT2G39210.1		Major facilitator superfamily protein			1.04501										-0.843324					1.09849
Glyma.10G277700	AT3G10600.1	CAT7	cationic amino acid transporter 7		1.05675	-1.36285						1.33575										0.859952
Glyma.10G297900	AT1G16220.1		Protein phosphatase 2C family protein	1.3405	2.4517	2.17391	1.67891	2.02067	1.66337		-1.60825		-1.41434				-1.50873	-1.01969
Glyma.11G003500	AT5G28237.1		Pyridoxal-5\'-phosphate-dependent enzyme family protein		-2.00535				1.30298		1.51092					1.29137					-2.25489	-0.959945
Glyma.11G008400	AT1G64980.1		Nucleotide-diphospho-sugar transferases superfamily protein	-1.08222		-1.51103						1.99368			1.33072	1.56654		0.807407		1.20441				-0.784951
Glyma.11G010400	AT3G03050.1	ATCSLD3,CSLD3,KJK	cellulose synthase-like D3			1.24752													0.766724			-0.859061
Glyma.11G017500	AT4G23880.1						-1.40006					2.10735			1.88315	1.56554		1.35777		1.58844		1.46758
Glyma.11G029700	AT3G60780.1		Protein of unknown function (DUF1442)						1.76322		1.27036	1.28243			1.36725	1.84582				1.08688
Glyma.11G030300	AT1G62790.1		Bifunctional inhibitor/lipid-transfer protein/seed storage 2S albumin superfamily protein						1.26907										0.957535
Glyma.11G031500	AT1G12110.1	ATNRT1,B-1,CHL1,CHL1-1,NRT1,NRT1.1	nitrate transporter 1.1					-1.58072			-1.52085										2.17697	1.12567
Glyma.11G036400	AT5G47230.1	ATERF-5,ATERF5,ERF5	ethylene responsive element binding factor 5	-2.08663		-1.77741						0.934073			1.00508	1.41891		-0.84442		0.915438
Glyma.11G036900	AT4G16820.1	PLA-I{beta]2	alpha/beta-Hydrolases superfamily protein				1.66641									0.833362	-0.8956	-1.51831				-1.63894
Glyma.11G038600	AT1G19180.2	JAZ1,TIFY10A	jasmonate-zim-domain protein 1		-1.23485				1.38638		1.15755										-1.23814			0.887297
Glyma.11G039700	AT1G32740.1		SBP (S-ribonuclease binding protein) family protein			-1.14125						1.05265			0.788798	0.781387
Glyma.11G039800	AT5G47060.1		Protein of unknown function (DUF581)	-1.97302		-2.31742	-1.93401					1.52528			1.23045	1.10174		1.04596		1.0788	-0.994509	1.05783
Glyma.11G043700	AT4G37850.1		basic helix-loop-helix (bHLH) DNA-binding superfamily protein			3.45802	4.47832		1.18432								-2.23953	-3.6637				-3.9583
Glyma.11G054500	AT4G34050.1	CCoAOMT1	S-adenosyl-L-methionine-dependent methyltransferases superfamily protein	-1.17419			-1.41348									0.788448						0.867303
Glyma.11G055100	AT4G36950.1	MAPKKK21	mitogen-activated protein kinase kinase kinase 21					-1.16978				0.849112			1.02782	1.17036	-0.892158	-2.13683	0.83861	1.61201		-2.28158
Glyma.11G060500	AT5G66985.1			-1.92961		-2.03977	-1.35278					2.0694			2.12167	2.52658	0.95119	1.1607	0.822669	1.73089	-0.919041
Glyma.11G062600	AT3G26300.1	CYP71B34	cytochrome P450, family 71, subfamily B, polypeptide 34		-1.00365	-1.22546					1.10887						0.808374
Glyma.11G065000	AT4G36730.1	GBF1	G-box binding factor 1	1.72681								-0.990563			-1.24637	-1.63171				-1.19983
Glyma.11G065200	AT4G36710.1		GRAS family transcription factor			1.09408												-0.872064				-0.828505
Glyma.11G070600	AT4G39230.1		NmrA-like negative transcriptional regulator family protein	-1.05709					-1.47231														1.02378
Glyma.11G077800	AT4G38660.1		Pathogenesis-related thaumatin superfamily protein					-1.47786	-1.19648		-1.3208				-1.19713	-1.47484	-0.871584	-0.904988	-0.870747	-0.920176	1.51289
Glyma.11G082200	AT4G35780.1		ACT-like protein tyrosine kinase family protein	-1.03144	-1.2272																-1.17245	-0.915069
Glyma.11G082700	AT1G47670.1		Transmembrane amino acid transporter family protein			1.18137	1.41339											-0.866321				-1.01416
Glyma.11G087600	AT1G76410.1	ATL8	RING/U-box superfamily protein			-1.44244	-1.14784											0.793702				0.931779
Glyma.11G091400	AT4G38580.1	ATFP6,FP6,HIPP26	farnesylated protein 6				1.10394											-1.04201				-0.780364
Glyma.11G097300	AT1G76160.1	sks5	SKU5 similar 5						1.45704		0.803269	0.955524				0.894846
Glyma.11G106300	AT4G34950.1		Major facilitator superfamily protein	1.06348	1.16314				-1.70732					1.30652		-1.45672			-0.923208		1.69958
Glyma.11G106900	AT2G17840.1	ERD7	Senescence/dehydration-associated protein-related			1.78023	1.37557															-0.916741
Glyma.11G107100	AT4G38620.1	ATMYB4,MYB4	myb domain protein 4			-1.22779	-1.61954										0.841915	1.11202				1.01757
Glyma.11G114800	AT1G75390.1	AtbZIP44,bZIP44	basic leucine-zipper 44						-1.27035												1.31362
Glyma.11G117100	AT1G68920.3		basic helix-loop-helix (bHLH) DNA-binding superfamily protein			-1.20952	-1.34721								1.59996	1.56509		1.10378				0.827674
Glyma.11G119500	AT3G18830.1	ATPLT5,ATPMT5,PMT5	polyol/monosaccharide transporter 5			1.46052						-1.9805			-1.05954	-1.16365				-1.02608
Glyma.11G122600	AT3G50830.1	ATCOR413-PM2,COR413-PM2	cold-regulated 413-plasma membrane 2						-1.40092			-1.15852			-1.10538	-2.05007			-0.908114	-1.18281	1.12133
Glyma.11G123300	AT2G15960.1			-2.3208		-2.47882	-1.69053					2.26574			2.57269	2.92491		1.36808		1.99105	-1.03868
Glyma.11G123400				-1.6447		-2.08243	-1.08592					2.20334			2.09996	2.21677		1.09186		1.64295
Glyma.11G124700							1.83454											-1.22465				-1.42143
Glyma.11G129500	AT5G44640.1	BGLU13	beta glucosidase 13				1.91613										-1.25179	-1.91041				-2.09595
Glyma.11G129700	AT5G44640.1	BGLU13	beta glucosidase 13					-1.31383				0.851541			0.775153		-0.993659	-2.39234		1.07724	0.935163	-2.4444
Glyma.11G129900	AT2G44480.1	BGLU17	beta glucosidase 17			1.2605	1.63073				0.824147											-1.13388
Glyma.11G135300	AT4G01570.1		Tetratricopeptide repeat (TPR)-like superfamily protein	1.23372		2.02545																-0.912785
Glyma.11G137300	AT5G59550.1		zinc finger (C3HC4-type RING finger) family protein				1.31767					1.06896			0.88877	1.09841		-1.53344				-1.44869
Glyma.11G143100	AT4G01470.1	ATTIP1.3,GAMMA-TIP3,TIP1;3	tonoplast intrinsic protein 1;3						1.02696				-1.06496	-1.22265							-0.80847
Glyma.11G144500	AT5G02600.1		Heavy metal transport/detoxification superfamily protein						1.28188		0.896381	1.66565			1.60244	1.69015			0.824287	1.25832	-1.07753
Glyma.11G154900				1.10328								-0.975997			-1.04032
Glyma.11G157100	AT3G50770.1	CML41	calmodulin-like 41			1.85339	4.08204										-1.13274	-3.25415				-3.60435
Glyma.11G157200	AT5G42380.1	CML37,CML39	calmodulin like 37	-1.08717			2.69875	-1.18669				0.989235			0.786175	1.10338	-0.817869	-2.71505	0.965924	1.06351	0.848018	-2.76776
Glyma.11G170000	AT2G30040.1	MAPKKK14	mitogen-activated protein kinase kinase kinase 14	-1.52442		-2.23368	-2.1678	-1.01706	-1.09867						0.942709	0.983906	0.924065	1.01889				0.812535
Glyma.11G170300	AT3G47340.1	ASN1,AT-ASN1,DIN6	glutamine-dependent asparagine synthase 1		1.57637				-1.21248		-1.55433					-1.31477	-1.40057	-0.984471	-1.04285		1.76956
Glyma.11G180500	AT5G22250.1		Polynucleotidyl transferase, ribonuclease H-like superfamily protein	-1.48725								1.07277			1.06904	1.35479		-0.962628		0.944016		-0.890057
Glyma.11G181200	AT2G27310.1		F-box family protein				2.3373										-0.920081	-2.09953			0.940636	-1.952
Glyma.11G195200	AT5G60770.1	ATNRT2.4,NRT2.4	nitrate transporter 2.4	-1.88809				-1.17027			-1.38371	0.765733							1.3985		0.898518	1.11288
Glyma.11G198300	AT3G48990.1		AMP-dependent synthetase and ligase family protein			1.78931	2.08205										-1.36925	-1.64831				-1.74902
Glyma.11G198500	AT1G78380.1	ATGSTU19,GST8,GSTU19	glutathione S-transferase TAU 19			1.25996	1.90048										-1.15804	-1.10937				-1.33442
Glyma.11G200100	AT2G30520.1	RPT2	Phototropic-responsive NPH3 family protein						-2.09317					1.26765							0.992314
Glyma.11G210300	AT2G18950.1	ATHPT,HPT1,TPT1,VTE2	homogentisate phytyltransferase 1						1.16755			1.10148				1.32201				1.06461
Glyma.11G214500	AT1G66160.1	ATCMPG1,CMPG1	CYS, MET, PRO, and GLY protein 1	-1.20582								1.42545			1.10495	1.43164		-1.23272		0.918009		-1.2519
Glyma.11G215700	AT2G01670.1	atnudt17,NUDT17	nudix hydrolase homolog 17	-2.69312	-1.45898	-3.32283	-2.23128				1.03826	2.26935			2.73971	2.90273	1.40479	1.77968	0.756556	2.23494
Glyma.11G218600	AT1G66480.1	PMI2	plastid movement impaired 2	1.19695								-0.858347				-0.755762						-0.868113
Glyma.11G222300	AT5G06060.1		NAD(P)-binding Rossmann-fold superfamily protein		2.31103				-1.40513		-1.25807	1.25623				-1.36737	-1.19787		-1.47579				-1.87297	-0.994547
Glyma.11G222600	AT3G11410.1	AHG3,ATPP2CA,PP2CA	protein phosphatase 2CA	-1.05022		-1.08511						1.09972			0.867317	1.0714
Glyma.11G230300	AT3G55950.1	ATCRR3,CCR3	CRINKLY4 related 3					-1.96054	-2.12432			1.1851			1.32831	1.24098	-0.817126	-1.88099		1.44121		-1.53958
Glyma.11G231400	AT3G11110.1		RING/U-box superfamily protein	1.26496								-0.79268			-1.59255	-1.34019				-0.948677
Glyma.11G235000	AT3G05550.1		Hypoxia-responsive family protein	-1.02643		-1.14174						1.55737			1.25353	1.36815				1.27496
Glyma.11G235100	ATMG00990.1		NADH dehydrogenase 3	1.68605			1.11638												-0.954224
Glyma.11G236600	AT1G15100.1	RHA2A	RING-H2 finger A2A			-1.61658						1.21959			0.91933	0.977667				0.791769
Glyma.11G239200	AT1G78080.1	RAP2.4	related to AP2 4	-1.20003		-2.03631	-1.34085					0.893449			0.752875	1.02584						0.90249
Glyma.11G242100	AT3G06868.1					-1.15051					0.948807	1.53432			1.35156	1.5467				1.17201
Glyma.11G242200	AT2G22430.1	ATHB6,HB6	homeobox protein 6				-1.15902		-1.07118													0.85193
Glyma.11G243000	AT1G12990.1		beta-1,4-N-acetylglucosaminyltransferase family protein	-1.74304								1.03144			0.998157	1.3973		-1.31545		0.833461		-1.25797
Glyma.11G243300									-1.20344		-1.14127	-1.28689				-1.23457				-1.04199	1.13585
Glyma.11G243400	AT1G67856.1		RING/U-box superfamily protein	-1.90056								2.02058			1.70178	1.68383			0.921292	1.51563	-1.05653	-0.911993
Glyma.11G245600	AT1G67730.1	ATKCR1,KCR1,YBR159	beta-ketoacyl reductase 1						1.18307			1.33813			0.905969	0.818469				0.804858
Glyma.11G247500	AT3G48140.1		B12D protein		-2.00746	-1.35954					1.44843										-1.403	-1.05416
Glyma.11G250500	AT1G67360.1		Rubber elongation factor protein (REF)						1.01125			1.59204			1.31773	1.51203				1.14461
Glyma.11G250700	AT5G43260.1		chaperone protein dnaJ-related			1.6951	1.87671					-0.929781						-1.03966				-1.48332
Glyma.11G253300	AT2G31980.1	AtCYS2,CYS2	PHYTOCYSTATIN 2					1.52787							2.68306	2.10561						-1.4349	1.63885
Glyma.12G002400	AT5G47850.1	CCR4	CRINKLY4 related 4	-1.36673			2.85808								0.88465	1.25642	-1.59362	-3.23695		0.983024		-3.14102
Glyma.12G011700	AT3G46530.1	RPP13	NB-ARC domain-containing disease resistance protein	-1.47242														-1.40351		0.910508		-0.823627
Glyma.12G013100	AT4G25200.1	ATHSP23.6-MITO,HSP23.6-MITO	mitochondrion-localized small heat shock protein 23.6					1.03301				1.83019			1.50833	1.84915				1.67121	-0.830937
Glyma.12G018100	AT5G66770.1		GRAS family transcription factor						-1.13444												0.780355
Glyma.12G022800	AT3G45970.1	ATEXLA1,ATEXPL1,ATHEXP BETA 2.1,EXLA1,EXPL1	expansin-like A1	-1.09252								1.80479			1.49902	1.77733				1.38114	-0.885319
Glyma.12G023300	AT1G76160.1	sks5	SKU5 similar 5						1.78684			1.76899			1.31653	1.58475			0.936234	1.06966
Glyma.12G030100	AT2G21120.1		Protein of unknown function (DUF803)			1.01122	1.08016		1.53258													-0.847186
Glyma.12G032200	AT4G34990.1	AtMYB32,MYB32	myb domain protein 32			-2.09286	-1.56594					1.84404			1.78543	1.46958	0.914294	1.23743		1.01936
Glyma.12G032900	AT1G77280.1		Protein kinase protein with adenine nucleotide alpha hydrolases-like domain	-1.09283	-1.09134	-1.07168	-1.08625								1.0985	1.21162		0.813898		0.813602
Glyma.12G037700	AT5G66320.1	GATA5	GATA transcription factor 5			-1.09936	-1.04784											1.04382
Glyma.12G044400	AT1G49310.1				1.12187			1.32825	1.74486			0.815304
Glyma.12G045500	AT5G48490.1		Bifunctional inhibitor/lipid-transfer protein/seed storage 2S albumin superfamily protein		1.80491	1.4901	1.19944	3.32363	3.52013			0.904384			1.29878	1.49004		1.20183	1.01497	0.922006
Glyma.12G048000	AT2G15960.1			-2.45093		-3.26316	-2.36218					2.22521			2.30746	2.83454	1.19212	1.82167		1.90415	-1.08197	1.3058
Glyma.12G048100				-3.12566		-2.97181	-2.19769		1.04508		0.869107	3.1758			3.33178	3.73821	0.994864	1.7225		2.64406	-1.3565	0.848585
Glyma.12G049300						1.08812	1.90835										-0.799205	-1.53443				-1.5552
Glyma.12G054100	AT2G44480.1	BGLU17	beta glucosidase 17			1.28888	2.26123											-1.48913				-2.09808
Glyma.12G054200	AT2G44480.1	BGLU17	beta glucosidase 17		-1.42812							-0.790936
Glyma.12G060700	AT5G59550.1		zinc finger (C3HC4-type RING finger) family protein	-1.85285		-1.05936	1.29792					1.22439			1.20636	1.45496		-2.10074		1.04496		-1.67257
Glyma.12G061900	AT1G07530.1	ATGRAS2,GRAS2,SCL14	SCARECROW-like 14	-1.20893			1.31498					0.814194			0.948863	0.951136	-0.920115	-1.7452		0.772243		-1.28691
Glyma.12G065900	AT5G59790.1		Domain of unknown function (DUF966)	1.49323		1.01412	1.0661				0.895907	-1.07575				-1.12305						-0.854649
Glyma.12G069400	AT5G03170.1	ATFLA11,FLA11	FASCICLIN-like arabinogalactan-protein 11		-1.08996								-1.23428						0.974623		-1.4834
Glyma.12G073000	AT3G45640.1	ATMAPK3,ATMPK3,MPK3	mitogen-activated protein kinase 3			1.53927	1.75665										-1.13548	-1.35679				-1.51883
Glyma.12G075200	AT5G59730.1	ATEXO70H7,EXO70H7	exocyst subunit exo70 family protein H7	-2.43412							-0.840421	1.30687			1.22692	1.41125	-0.957597	-2.23933		0.936029		-1.40257
Glyma.12G075600	AT3G45210.1		Protein of unknown function, DUF584	-1.83279		-2.17654	-1.60617					1.38866			1.13995	1.7496
Glyma.12G084900	AT2G27830.1					1.22303	2.34148										-1.32782	-2.3224				-2.24167
Glyma.12G093100	AT3G44260.1		Polynucleotidyl transferase, ribonuclease H-like superfamily protein			-1.08345												-1.15757				-1.02396
Glyma.12G094500	AT2G27230.1	LHW	transcription factor-related						-1.17332			-0.84427				-1.0407					0.782917
Glyma.12G097200	AT1G05100.1	MAPKKK18	mitogen-activated protein kinase kinase kinase 18			-2.11053	-1.76887		1.66802		1.87245	2.04645			1.04066	2.38552	1.64155	2.18451		1.2896	-1.61213		-1.00759
Glyma.12G100600	AT2G46410.1	CPC	Homeodomain-like superfamily protein						-2.37353		-0.910836	-1.06267				-1.20815			-1.16358		1.52212		1.27599
Glyma.12G101200	AT1G05260.1	RCI3,RCI3A	Peroxidase superfamily protein	-1.1611							-1.20437		-1.23792	-1.1262					0.841937			0.947879
Glyma.12G103800	AT5G54470.1		B-box type zinc finger family protein			-1.67712						1.8268			1.40132	1.57745				1.26547	-1.15619
Glyma.12G104600	AT2G31180.1	ATMYB14,MYB14,MYB14AT	myb domain protein 14		-1.34281			-1.09973									-0.834503	-1.16226				-1.22451
Glyma.12G104800	AT2G31180.1	ATMYB14,MYB14,MYB14AT	myb domain protein 14		-1.28758													-1.53442				-1.64373
Glyma.12G114100	AT4G28350.1		Concanavalin A-like lectin protein kinase family protein	1.05318			1.18994				0.823539											-0.830311
Glyma.12G114300	AT4G20970.1		basic helix-loop-helix (bHLH) DNA-binding superfamily protein			1.21546	1.62798		1.92968		1.19324									0.923627		-1.17397
Glyma.12G117000	AT5G44210.1	ATERF-9,ATERF9,ERF9	erf domain protein 9	-1.91486			1.00101					1.88229			1.73367	1.9465		-1.50767		1.40421		-1.57221
Glyma.12G119200	AT1G28480.1	GRX480,roxy19	Thioredoxin superfamily protein		-1.37737							-0.866874						-0.844634					1.01621	0.785144
Glyma.12G130200	AT2G44480.1	BGLU17	beta glucosidase 17			1.54536	2.0761										-1.21822	-1.46577		0.834315		-1.88951
Glyma.12G137700	AT5G48150.1	PAT1	GRAS family transcription factor			1.22556	1.1442		1.31874		1.36325										-0.944458	-1.5198
Glyma.12G150500	AT4G27450.1		Aluminium induced protein with YGL and LRDR motifs			-1.01297						1.33235			1.06522	1.32747				0.934844
Glyma.12G155900	AT1G53430.1		Leucine-rich repeat transmembrane protein kinase						1.39089			1.2922			1.2251	1.65694				1.05729
Glyma.12G170100	AT1G22930.1		T-complex protein 11	-1.08527								0.97289				0.775283
Glyma.12G173500	AT5G60570.1		Galactose oxidase/kelch repeat superfamily protein	1.04353		1.8047	1.49876															-1.06384
Glyma.12G173800	AT5G03170.1	ATFLA11,FLA11	FASCICLIN-like arabinogalactan-protein 11						1.03142												-1.09373
Glyma.12G181800	AT1G08250.1	ADT6	arogenate dehydratase 6					-1.12849				-0.75273						-1.23149				-1.07775
Glyma.12G186200	AT5G22380.1	anac090,NAC090	NAC domain containing protein 90	1.67683	2.37576	3.81712	3.76014	2.32018	3.81379								-1.52206	-1.53413				-1.18788
Glyma.12G186500	AT2G27370.1		Uncharacterised protein family (UPF0497)					1.37825			-1.03433		-1.31552				-1.05188						1.3061
Glyma.12G187000	AT3G11600.1			1.90089		1.91992	2.60835	1.5391	1.6496													-1.27155
Glyma.12G187400	AT5G22250.1		Polynucleotidyl transferase, ribonuclease H-like superfamily protein	-1.25181								0.952573			1.10016	1.41875				0.936351
Glyma.12G191500	AT2G32540.1	ATCSLB04,ATCSLB4,CSLB04	cellulose synthase-like B4						-1.06934		-0.959535	-0.822853			-0.844618	-0.928835
Glyma.12G200400	AT4G10270.1		Wound-responsive family protein	-4.14766		-4.99859	-3.02172					3.68575			4.07225	3.81071	1.69191	2.01557		3.13346	-0.978159	1.53821
Glyma.12G200500	AT4G10270.1		Wound-responsive family protein	-2.82881		-4.70238	-4.6251					2.12312			2.24177	2.5634	2.13734	2.93115		1.12954	-0.943985	2.80629		-0.991068
Glyma.12G200600	AT4G10270.1		Wound-responsive family protein	-4.4357		-5.62919	-4.71989					4.06962			3.79712	3.93025	2.12816	2.90646		2.61665	-1.25119	2.50737		-1.45126
Glyma.12G200800	AT4G10265.1		Wound-responsive family protein			-4.27643	-3.10007					3.03259			2.0857	1.69328	1.4055	1.71579				1.69133		-1.76976
Glyma.12G202600	AT4G03420.1		Protein of unknown function (DUF789)			-1.09628						0.976533
Glyma.12G205000	AT1G53050.1		Protein kinase superfamily protein			1.13835	1.27447															-0.829927
Glyma.12G206700	AT2G20562.1						1.52785										-0.820437	-1.46024				-1.59221
Glyma.12G207400	AT1G28480.1	GRX480,roxy19	Thioredoxin superfamily protein						1.69838		1.28666	1.09186			1.32263	1.92131	0.90187	1.17011	0.759548	1.45186	-0.817344
Glyma.12G207600	AT1G03870.1	FLA9	FASCICLIN-like arabinoogalactan 9	-2.10679		-1.34739	-1.18249					1.55406			1.6085	2.15473			1.22792	1.59714		1.22543
Glyma.12G210300	AT4G21470.1	ATFMN/FHY,FMN/FHY	riboflavin kinase/FMN hydrolase		-1.33482						0.889615										-1.09894	-1.27789
Glyma.12G214100	AT3G20600.1	NDR1	Late embryogenesis abundant (LEA) hydroxyproline-rich glycoprotein family				1.35621										-0.843188	-1.50376				-1.27729
Glyma.12G217500	AT4G27280.1		Calcium-binding EF-hand family protein	-1.37109			1.54884								0.832624	0.953552	-1.39236	-1.93478		0.979616		-1.28515
Glyma.12G218300	AT4G10265.1		Wound-responsive family protein	-2.25011		-3.29188	-2.21963					2.55542			2.42598	2.52541	1.45249	1.85942		1.88294	-0.956523	1.13531
Glyma.12G218600				-1.30749		-2.15918	-1.36478					2.16944			2.02436	1.93743	1.15175	1.58263		1.51723		1.31447
Glyma.12G221200	AT3G15518.1						1.2948											-1.37937				-1.23066
Glyma.12G221500	AT3G15500.1	ANAC055,ATNAC3,NAC055,NAC3	NAC domain containing protein 3		-1.23282						0.77942					0.797261
Glyma.12G222500	AT5G53750.1		CBS domain-containing protein	1.00814										0.890553							0.797359
Glyma.12G225200	AT1G28280.2		VQ motif-containing protein	1.45479			1.07673					-0.849818				-0.881607
Glyma.12G226600	AT3G15210.1	ATERF-4,ATERF4,ERF4,RAP2.5	ethylene responsive element binding factor 4	-1.08182			1.23313					1.38356			1.11971	1.1922		-1.35573		0.953682		-1.42663
Glyma.12G231300							2.88934	-1.38133	-1.56326							-0.979575		-2.23462	-1.14622	0.836139	1.00878	-2.41574
Glyma.12G233300	AT3G14840.2		Leucine-rich repeat transmembrane protein kinase						1.92924			1.32424				1.46899
Glyma.12G237400	AT3G08040.1	ATFRD3,FRD3,MAN1	MATE efflux family protein					6.11852													-3.50675	#NAME?
Glyma.12G238300				-1.26541								1.57645			1.50103	1.8243			0.754652	1.3537	-1.25195
Glyma.13G001800	AT4G24110.1			-2.99403		-2.50982	-1.64812					3.10061			3.11407	3.68595		1.18515	1.31233	2.52374	-1.25076
Glyma.13G004400	AT1G05300.1	ZIP5	zinc transporter 5 precursor						1.73487		1.89597	1.72296			2.30785	2.77467	1.13805	1.71554	1.74958	1.70035
Glyma.13G009300	AT3G07650.1	COL9	CONSTANS-like 9	-1.128								1.22693
Glyma.13G011200				1.82161	1.08081			1.14337	1.78866								0.777426	1.08661
Glyma.13G012000				1.815				1.12613	1.34654								1.20885	1.17269
Glyma.13G012100				1.81863	1.27105				1.59142									1.0885
Glyma.13G012200				1.81673					1.49489								0.970534	1.13684
Glyma.13G013600				1.86417	1.01124				1.53582									1.09383
Glyma.13G013700				2.13895	1.72079		1.01959	1.77734	2.40131									1.02086	-0.955854			1.14858
Glyma.13G014300				1.7052					1.83141								0.766347	0.793478
Glyma.13G014400				1.80696	1.14116				1.39287								1.08874	1.02351
Glyma.13G014600				1.85397	1.20427				1.64769								1.01781	1.28893				0.836687
Glyma.13G014700				1.05638														0.87008
Glyma.13G015000				1.09474													0.974967	0.814291
Glyma.13G015600				1.70498					1.7021									0.954083
Glyma.13G016000				2.11169	1.23595				1.65644								1.07742	1.44396				0.826043
Glyma.13G016400				1.95128	1.16314			1.01767	1.71569								0.916515	1.15346
Glyma.13G017400				1.92165				1.00691	1.40785								1.11071	1.21504
Glyma.13G017500				2.48068	1.56746			2.10281	1.54209		0.770877			1.11593	-0.875478		1.63793	1.85211			-1.26181	1.07847
Glyma.13G019100				1.20984													1.44368	1.00746
Glyma.13G019400				1.92462	1.42281				1.57125								0.764442	1.13221
Glyma.13G020100				2.00005					1.4507								1.07952	1.10041	-0.822821
Glyma.13G020800				1.82106	1.46022			1.00625									1.0998	1.23516				0.871771
Glyma.13G021100				2.25341	1.03993				1.6979									1.63648				0.816919
Glyma.13G030200	AT5G28010.1		Polyketide cyclase/dehydrase and lipid transport superfamily protein						1.11014												-0.787428
Glyma.13G032100	AT1G11050.1		Protein kinase superfamily protein				1.31032															-1.13998
Glyma.13G033900	AT1G66980.1	SNC4	suppressor of npr1-1 constitutive 4	2.11892	2.05919	2.78187	4.63247	2.04353	1.94974								-0.931163	-2.44629				-2.64814
Glyma.13G035100	AT1G21550.1		Calcium-binding EF-hand family protein	-1.80732		-2.20191	-1.14083					2.19858			2.05569	2.43328		0.934629		1.59438
Glyma.13G035800	AT1G21240.1	WAK3	wall associated kinase 3				1.05629											-0.78288				-0.869276
Glyma.13G043900	AT5G64260.1	EXL2	EXORDIUM like 2		-1.37044			-1.07797	-1.1396			-1.19905			-0.811084	-0.940786
Glyma.13G046200	AT5G38410.1		Ribulose bisphosphate carboxylase (small chain) family protein						-2.51033					1.77538	-1.87727	-1.75819			-1.11355		1.03656	-1.04471	-1.80985
Glyma.13G046300	AT3G02550.1	LBD41	LOB domain-containing protein 41	-3.772		-4.17029	-2.53579		1.39519			3.73322			4.0595	4.55949	1.50013	2.19335	1.0836	3.42249	-1.18644	1.42493
Glyma.13G047300	AT3G25780.1	AOC3	allene oxide cyclase 3			1.12157																-0.808051
Glyma.13G051600	AT4G39950.1	CYP79B2	cytochrome P450, family 79, subfamily B, polypeptide 2		-1.81403				1.72937		1.37685					1.02048					-1.9105	-1.25866		1.00183
Glyma.13G054300	AT3G51550.1	FER	Malectin/receptor-like protein kinase family protein	-1.25918			1.58166								0.867099	0.816948	-1.12019	-1.93951		0.895965	0.768292	-1.51815
Glyma.13G064300	AT5G39890.1		Protein of unknown function (DUF1637)	-1.26304		-1.76195						2.18986			1.46255	1.36485				1.26966				-0.916006
Glyma.13G065300							1.07071										-0.823041	-1.27806			0.964013
Glyma.13G066100	AT5G40010.1	AATP1	AAA-ATPase 1		-1.21569																	-1.01821	1.01664
Glyma.13G067900	AT1G70090.1	GATL9,LGT8	glucosyl transferase family 8	-2.10228	-1.13369							0.996135			1.56611	1.9787		-0.826681		1.29085		-0.858932
Glyma.13G072800	AT3G56580.1		RING/U-box superfamily protein				1.02893									0.84414						-1.11959
Glyma.13G077800	AT4G08290.1		nodulin MtN21 /EamA-like transporter family protein					1.34416			1.21536				1.15101	1.21087		0.993693		0.884177	-1.11521
Glyma.13G084000	AT1G77760.1	GNR1,NIA1,NR1	nitrate reductase 1		2.43377		1.46016		-3.5719		-2.03713					-3.16606	-2.62885	-1.62132	-2.36807		2.32822
Glyma.13G087800	AT1G22170.1		Phosphoglycerate mutase family protein	1.30052	3.60164						-2.36615					-4.66006	-3.03568	-1.58699	-2.95743		3.03853
Glyma.13G088300	AT5G10100.1		Haloacid dehalogenase-like hydrolase (HAD) superfamily protein			2.16066	1.99214		1.33582								-0.765953	-0.955375				-1.29502
Glyma.13G088700	AT1G35720.1	ANNAT1,ATOXY5,OXY5	annexin 1						-1.32739		-0.849705				-0.799332	-1.24781	-0.887643	-0.835793	-0.848048
Glyma.13G090600	AT4G30460.1		glycine-rich protein						-1.72899		-0.890468	-0.807409				-1.23644		-0.909902			1.02564
Glyma.13G090700	AT4G30460.1		glycine-rich protein					-1.07291	-1.9327		-1.23636					-1.23909				-0.873697	1.61187
Glyma.13G093800	AT5G57660.1	ATCOL5,COL5	CONSTANS-like 5					-1.37804	-1.05433		-1.28018	-0.985393			-0.957832	-1.17237	-1.23654	-1.61976			1.51601
Glyma.13G094900	AT5G57560.1	TCH4,XTH22	Xyloglucan endotransglucosylase/hydrolase family protein		1.01425	1.75949	1.60429		1.08121								-0.825849					-0.75229
Glyma.13G095000	AT5G57560.1	TCH4,XTH22	Xyloglucan endotransglucosylase/hydrolase family protein						1.35944		0.754912	2.22306			1.71066	2.26184		1.18308		1.35787				-0.860705
Glyma.13G095200	AT4G25810.1	XTH23,XTR6	xyloglucan endotransglycosylase 6			1.04288	1.08185									1.08298		-0.772756				-0.961218
Glyma.13G095300	AT4G25810.1	XTH23,XTR6	xyloglucan endotransglycosylase 6						1.39443			1.70843			1.83322	2.28355		0.831415	0.852082	1.48944
Glyma.13G095700	AT5G57510.1						1.79123					0.850272			0.965307	1.30755		-1.50972		1.13987		-1.67945
Glyma.13G097300	AT2G18890.1		Protein kinase superfamily protein						1.09486			0.960261			1.1472	1.55473					-0.98295
Glyma.13G097900	AT4G30190.1	AHA2,HA2,PMA2	H(+)-ATPase 2						1.29756		1.19884					1.10841				0.776107
Glyma.13G099800	AT5G66580.1			-1.16528	-1.01837	-1.77136	-1.91421					0.782169			1.40735	1.39887	1.16416	1.56526		0.810625	-0.771953	0.923752
Glyma.13G101500	AT5G57123.1			-1.8717		-2.2903	-1.18557					2.82441			1.99338	1.91671		0.965657		1.64451	-0.919303			-1.17721
Glyma.13G103100	AT4G25810.1	XTH23,XTR6	xyloglucan endotransglycosylase 6		1.21231			1.37439	1.40397			0.93187			0.912251	1.1197
Glyma.13G108800	AT2G31670.1		Stress responsive alpha-beta barrel domain protein				1.13723		1.09192												-0.87086
Glyma.13G109800	AT2G06050.1	DDE1,OPR3	oxophytodienoate-reductase 3	1.16271			1.71505		1.8872		2.38401					0.886124				0.816601	-1.90307	-2.11741
Glyma.13G110700	AT2G05940.1		Protein kinase superfamily protein				1.55456									0.776144	-0.825509	-1.66603				-1.76039
Glyma.13G112000	AT1G19180.1	JAZ1,TIFY10A	jasmonate-zim-domain protein 1			1.30697	1.05271		1.03843													-1.01454
Glyma.13G112200	AT1G74940.1		Protein of unknown function (DUF581)	-1.02965		-1.65881	-1.4027					0.775547			0.916812	0.820351	0.921707	1.10118				0.966289
Glyma.13G112400	AT1G19210.1		Integrase-type DNA-binding superfamily protein	-3.11431	-1.38231			-1.92473				1.47368			1.47539	2.66756	-1.08057	-3.45478		1.68576		-3.19631
Glyma.13G116100	AT5G20900.1	JAZ12,TIFY3B	jasmonate-zim-domain protein 12		-1.44039																-2.00629	-1.0372
Glyma.13G117400	AT3G05858.1						1.05797									-0.856435						-1.23296
Glyma.13G117600	AT4G04450.1	AtWRKY42,WRKY42	WRKY family transcription factor			2.25859																-1.41193
Glyma.13G119500	AT3G17510.1	CIPK1,SnRK3.16	CBL-interacting protein kinase 1	1.18624					1.11343		0.845361
Glyma.13G123100	AT3G23240.1	ATERF1,ERF1	ethylene response factor 1			-1.27175		-1.81198	-2.6457			-1.27488	1.6827	1.47521		-0.91182	0.782123				1.63594		1.38967
Glyma.13G143200	AT3G09870.1		SAUR-like auxin-responsive protein family	-1.09737													-1.24782	-1.90175				-1.24025
Glyma.13G146100	AT1G08080.1	ACA7,ATACA7	alpha carbonic anhydrase 7						1.46433		0.822578	0.870315			1.18551	1.63776				0.81154
Glyma.13G149100	AT2G36630.1		Sulfite exporter TauE/SafE family protein	-2.04791										-1.8995	1.56428	1.66137			2.44529	1.13486
Glyma.13G149600	AT3G53000.1	AtPP2-A15,PP2-A15	phloem protein 2-A15			-1.60875						1.80762			1.75972	1.53852
Glyma.13G149700	AT1G76870.1			-2.13182		-3.09371	-2.21763					2.31952			2.18437	2.32537	1.33661	1.75803		1.66567	-0.837991	1.24962
Glyma.13G151800	AT2G36460.1		Aldolase superfamily protein	-1.89607		-1.25011			1.54309			2.31308			2.12667	2.54541			1.16833	1.9838	-1.06881
Glyma.13G156700	AT4G02040.1						1.04677									0.766592						-1.17173
Glyma.13G171400									-1.23701		-1.79645					-1.201	-2.14435	-1.22224	-1.93205		2.63542
Glyma.13G185900							-1.29799											1.41321				0.880323
Glyma.13G188900	AT4G05200.1	CRK25	cysteine-rich RLK (RECEPTOR-like protein kinase) 25			1.27371	1.0683				0.837619											-1.03002
Glyma.13G191400	AT5G07010.1	ATST2A,ST2A	sulfotransferase 2A					1.28212													-1.03398
Glyma.13G204100	AT3G12630.1		A20/AN1-like zinc finger family protein				1.1154															-0.940701
Glyma.13G205200	AT4G21920.1								1.27249		0.929127	1.10983			0.928727	1.17173				0.804304
Glyma.13G206400	AT4G21780.1				-1.98761							-1.15562									-1.77369	-0.865704
Glyma.13G206500	AT4G04880.1		adenosine/AMP deaminase family protein						1.11375												-1.06715	-1.11862
Glyma.13G206700	AT1G61800.1	ATGPT2,GPT2	glucose-6-phosphate/phosphate translocator 2		-2.71843						1.55704					1.18283		0.920956			-1.63908
Glyma.13G209600	AT1G55230.1		Family of unknown function (DUF716)						1.53063		1.84708	1.15721				1.25815		1.02477		0.883732	-1.21902	-0.824976
Glyma.13G210000	AT3G23600.1		alpha/beta-Hydrolases superfamily protein	1.99342		2.43933	2.80086	1.30326	2.8454													-1.76355
Glyma.13G217400	AT2G34500.1	CYP710A1	cytochrome P450, family 710, subfamily A, polypeptide 1	1.32399			1.24266		1.92673		0.995157
Glyma.13G219100	AT1G30135.1	JAZ8,TIFY5A	jasmonate-zim-domain protein 8	1.21372		2.94108	2.45343		1.23892		0.763123						-0.944147	-1.06299	0.76596			-1.83046		0.893391
Glyma.13G222600	AT2G34340.1		Protein of unknown function, DUF584						1.06419		0.784386											-0.829776
Glyma.13G225900	AT1G29340.1	ATPUB17,PUB17	plant U-box 17	-1.24614			1.83102								1.01277	1.25111	-1.059	-2.2489		0.822311		-2.0596
Glyma.13G226600	AT1G29290.1						1.03808					1.14433			0.793524	1.18493				0.929549		-1.20673
Glyma.13G227500	AT1G33055.1			-1.6124		-1.5793	-1.10563					1.57269			1.77325	1.83405				1.29901
Glyma.13G229300	AT2G40330.1	PYL6,RCAR9	PYR1-like 6	-1.05285							1.13027	1.56963			0.919912	1.50874				1.39452	-0.864654
Glyma.13G231900	AT2G31090.1								1.03552		1.54987	1.10511			0.978872	1.53198				0.971413	-1.06823	-1.19663
Glyma.13G234500	AT1G28480.1	GRX480,roxy19	Thioredoxin superfamily protein						1.32226		0.853837	0.83927				0.90773		0.769201
Glyma.13G243400	AT4G14440.1	ATECI3,ECI3,HCD1	3-hydroxyacyl-CoA dehydratase 1				1.16912											-0.888321				-1.07454
Glyma.13G245600	AT1G61260.1		Protein of unknown function (DUF761)			1.69047	1.79999	-1.15504							-0.845076		-1.26585	-1.85945			0.86355	-1.47964
Glyma.13G247000	AT4G10265.1		Wound-responsive family protein	-1.35094		-2.27518	-1.01568		1.78015		0.922486	2.75259			1.92721	2.8415	0.992147	1.68642		2.01641		0.759063	-0.826067
Glyma.13G250700	AT1G79660.1					1.14258	1.50899										-1.04849	-0.790756				-0.773862
Glyma.13G251600	AT3G19690.1		CAP (Cysteine-rich secretory proteins, Antigen 5, and Pathogenesis-related 1 protein) superfamily protein				1.07124				0.994547									0.780276	-1.36947
Glyma.13G252200	AT5G48380.1	BIR1	BAK1-interacting receptor-like kinase 1					2.66212	3.53661													-1.85521
Glyma.13G257500				-1.02519				-1.12716											1.08683
Glyma.13G257600	AT4G38080.1		hydroxyproline-rich glycoprotein family protein	-1.66776				-1.06556	1.29259			0.91832		-1.66609		1.30404			1.75555	1.33757
Glyma.13G257800	AT5G09530.1		hydroxyproline-rich glycoprotein family protein	-1.52692										-1.34609		1.22526			1.66579	0.872739
Glyma.13G259400	AT1G78440.1	ATGA2OX1,GA2OX1	Arabidopsis thaliana gibberellin 2-oxidase 1	1.01895		1.51806	1.27353															-0.806254
Glyma.13G259500	AT1G78440.1	ATGA2OX1,GA2OX1	Arabidopsis thaliana gibberellin 2-oxidase 1			1.1891						-0.801768				-0.843255	-0.790893
Glyma.13G260100				1.40373								-0.969711						0.78253				0.98411
Glyma.13G260200								-3.25875					3.74211								4.38498
Glyma.13G263800	AT1G17020.1	ATSRG1,SRG1	senescence-related gene 1		-1.1446																-1.17052
Glyma.13G264200	AT1G28100.1								1.17476		1.06035				0.924653	1.66236				0.947841	-1.04857
Glyma.13G266600	AT1G78700.1	BEH4	BES1/BZR1 homolog 4			1.43786	1.51703											-0.767644				-2.59037
Glyma.13G266800							3.18572										-1.72805	-2.64788				-2.81278
Glyma.13G266900								-1.43502									-1.9202	-2.49126				-2.48055	-1.16647
Glyma.13G267000					1.08269		3.16728									-0.910543	-1.12473	-2.43802			1.44762	-2.1052
Glyma.13G267300						1.20528	2.83791						1.10249					-1.87575			1.11827	-1.86558
Glyma.13G280400	AT3G15518.1						2.0329										-0.806348	-1.36719				-1.30443
Glyma.13G283600	AT5G54490.1	PBP1	pinoid-binding protein 1	-1.54342			1.64068					0.761385			0.855555	1.23567	-1.06647	-2.24182		0.936577		-1.93155
Glyma.13G291700	AT2G42570.1	TBL39	TRICHOME BIREFRINGENCE-LIKE 39		-1.02068										0.755259	1.16976					-1.02464
Glyma.13G292400	AT2G31081.1	CLE4	CLAVATA3/ESR-RELATED 4	1.18919	2.32814				-1.71927					1.55434		-1.34604		1.08592			1.89009	2.01188
Glyma.13G293200	AT5G60860.1	AtRABA1f,RABA1f	RAB GTPase homolog A1F				1.25048															-0.927025
Glyma.13G293300							1.72755									1.10254		-1.77722				-1.92307
Glyma.13G293500	AT2G20520.1	FLA6	FASCICLIN-like arabinogalactan 6	-1.34392				1.21489	1.19872			1.07097	-1.23339	-0.93806	1.32175	1.60976			1.16354	1.12378	-0.790957	0.867276
Glyma.13G294200	AT2G20562.1						1.35594									1.03939	-0.996018	-1.59746				-1.5966
Glyma.13G297200	AT4G28300.1		Protein of unknown function (DUF1421)						1.47237							1.16336						-0.939496
Glyma.13G297400	AT4G28290.1			1.02783		1.35365	1.33514															-0.916896
Glyma.13G299100	AT4G03420.1		Protein of unknown function (DUF789)			-1.67943						1.70577			1.25786	0.819564								-0.958214
Glyma.13G301400	AT4G10265.1		Wound-responsive family protein	-3.32831		-5.13985	-3.32432		-1.26604			3.00273			2.40656	2.43045	1.44233	1.76374		1.7636	-1.01588	1.79066		-1.23726
Glyma.13G301600	AT4G10270.1		Wound-responsive family protein	-2.60663		-3.61964	-1.80767					3.15049			2.44975	2.6284	1.14699	1.52038		2.31275	-0.91963	0.932595
Glyma.13G301700	AT4G10270.1		Wound-responsive family protein	-3.56674		-5.05726	-4.38825					3.10127			2.82052	3.06256	1.70562	2.64331		1.81685	-1.37216	2.28725		-1.28261
Glyma.13G301900	AT4G10265.1		Wound-responsive family protein	-3.84064	-1.65665	-3.74133	-2.64344					2.82979	-1.22706		3.31918	3.38443	1.22772	1.50187	1.30853	2.69083	-1.88104	0.847666
Glyma.13G303700	AT5G54470.1		B-box type zinc finger family protein						1.08725			1.61266			1.03541	1.44958				1.08858
Glyma.13G303900	AT4G27280.1		Calcium-binding EF-hand family protein						1.38557		0.951419
Glyma.13G305600	AT2G32300.1	UCC1	uclacyanin 1	-1.08026				1.07719			-0.795235		-1.19588		0.95785	0.837006			0.826948	0.758266		0.844113
Glyma.13G314100	AT5G22250.1		Polynucleotidyl transferase, ribonuclease H-like superfamily protein	-1.45636								1.01005			1.04583	1.24733		-1.34102		1.06779		-1.03873
Glyma.13G314700	AT2G27310.1		F-box family protein						1.14447									0.853982
Glyma.13G319000	AT1G08250.1	ADT6	arogenate dehydratase 6			1.30095	1.81068					-0.921745						-1.06124				-1.08752		1.0668
Glyma.13G325800	AT5G60680.1		Protein of unknown function, DUF584	1.11696	1.46949				1.54887												0.951837
Glyma.13G326800	AT5G60570.1		Galactose oxidase/kelch repeat superfamily protein				1.08131															-0.886935
Glyma.13G329700	AT2G28550.3	RAP2.7,TOE1	related to AP2.7			-1.08272						0.873991			0.834184
Glyma.13G329800	AT2G28570.1				1.13418		1.44325		-1.41497				1.0427	1.04859		-1.0575	-1.0154		-0.926436		1.45839
Glyma.13G329900						1.21177	1.42017										-1.27522	-1.0577				-0.816718
Glyma.13G333200	AT3G46130.1	ATMYB48,ATMYB48-1,ATMYB48-2,ATMYB48-3,MYB48	myb domain protein 48		1.61663				-1.73943												1.54642	1.05566
Glyma.13G334500	AT3G46440.1	UXS5	UDP-XYL synthase 5		-1.02111								-1.31329	-0.936033							-1.71294
Glyma.13G337400	AT1G07530.1	ATGRAS2,GRAS2,SCL14	SCARECROW-like 14	-1.01451		-1.23614						1.03952			1.51003	1.48892				0.918465
Glyma.13G338300	AT5G59520.1	ZIP2	ZRT/IRT-like protein 2				-1.35642				-2.44228	-1.95224	-2.79117	-1.56779	-2.03651	-2.22647		0.898181				3.33533		1.78219
Glyma.13G338400	AT2G39720.1	RHC2A	RING-H2 finger C2A				1.11454					0.822934				0.977083		-0.968961				-1.17678
Glyma.13G349300	AT3G13790.1	ATBFRUCT1,ATCWINV1	Glycosyl hydrolases family 32 protein			-1.08929		-1.94772			0.991625											-0.809741	-1.34848
Glyma.13G354800	AT3G16350.1		Homeodomain-like superfamily protein			1.62131	1.61602										-1.60596	-1.65281				-1.82473
Glyma.13G360600	AT1G80440.1		Galactose oxidase/kelch repeat superfamily protein			-1.94112	-1.36264					1.37632			1.08894	1.19249		1.33118				0.805658
Glyma.13G361700	AT1G15550.1	ATGA3OX1,GA3OX1,GA4	gibberellin 3-oxidase 1	-1.73303							-2.247		-1.1758		-0.849683		-0.762926	-1.02671			1.06904	1.21587
Glyma.13G370100	AT1G80840.1	ATWRKY40,WRKY40	WRKY DNA-binding protein 40						1.07314		0.877772
Glyma.14G002800	AT4G39720.1		VQ motif-containing protein				1.47204											-1.36341			1.05908	-0.915491
Glyma.14G003800	AT3G13130.1			-1.18814				-1.13101	-1.21745		-0.782321							-1.22928			0.984528
Glyma.14G008000	AT2G05100.1	LHCB2,LHCB2.1	photosystem II light harvesting complex gene 2.1	-1.3031		-1.09585			-1.24452								-0.855046	-0.900657
Glyma.14G010600	AT3G13310.1		Chaperone DnaJ-domain superfamily protein	-3.26026	-1.63719	-4.03001	-2.94053				0.997357	2.6199			2.76025	3.3119	0.983779	1.54395		1.85679	-2.12432
Glyma.14G016300	AT3G55980.1	ATSZF1,SZF1	salt-inducible zinc finger 1	-1.3084			1.13223					1.18422			1.11694	1.32047		-1.59515		0.840203		-1.61922
Glyma.14G022500	AT5G55050.1		GDSL-like Lipase/Acylhydrolase superfamily protein			2.05675							1.2169				-1.20764	-0.883006			1.22981	-0.875746
Glyma.14G023000	AT4G38460.1	GGR	geranylgeranyl reductase		-1.88161				1.10645		1.43978	-0.899875			-0.996341						-2.03887	-2.0695
Glyma.14G024400	AT3G25510.1		disease resistance protein (TIR-NBS-LRR class), putative		2.1475	1.51027	1.56549				-2.11707						-1.02583	-1.24558			2.48883	0.867771
Glyma.14G026300	AT1G07650.1		Leucine-rich repeat transmembrane protein kinase	1.2339																	1.39482
Glyma.14G041700	AT2G27080.1		Late embryogenesis abundant (LEA) hydroxyproline-rich glycoprotein family	-1.22974	-1.15727		1.01896					0.761284				1.02408		-1.52332				-2.21367
Glyma.14G049000	AT1G05010.1	ACO4,EAT1,EFE	ethylene-forming enzyme		-1.83491						1.24869											-0.965188
Glyma.14G049200	AT1G05010.1	ACO4,EAT1,EFE	ethylene-forming enzyme		-1.11071						1.17246				0.826647	0.875247
Glyma.14G051800	AT2G44310.1		Calcium-binding EF-hand family protein	-2.77765		-1.26777			1.65725		1.1283	3.7325			3.60034	4.16561		1.43975	2.17488	3.38914	-1.12901
Glyma.14G054400	AT1G73880.1	UGT89B1	UDP-glucosyl transferase 89B1				1.58355		1.16951		1.0236											-1.50602
Glyma.14G055300	AT5G34930.1		arogenate dehydrogenase				-1.41105	-1.07506			-0.962213										0.954883	1.12886
Glyma.14G058700	AT5G05600.1		2-oxoglutarate (2OG) and Fe(II)-dependent oxygenase superfamily protein		-1.1022						0.829201
Glyma.14G064100	AT2G39855.2								-1.46504		-0.859352	-0.784992				-1.006	-1.00438	-1.02849	-1.29186	-1.40102	1.59308
Glyma.14G067500	AT2G39705.1	DVL11,RTFL8	ROTUNDIFOLIA like 8		-1.59605	-2.03442	-2.6963	-1.16444	-1.7124		0.920278						1.28158	1.83875				0.913898
Glyma.14G068400	AT3G55470.2		Calcium-dependent lipid-binding (CaLB domain) family protein				2.4535								0.870566		-1.42164	-1.85274		1.25295		-1.77913
Glyma.14G069200	AT5G37840.1			1.21212		1.40626						-1.0034			-0.827299	-0.792794
Glyma.14G070200	AT3G60810.1					3.79445	2.6398				1.23264										-1.2943	-0.867368
Glyma.14G073200	AT1G19530.1					-1.13458						0.779598
Glyma.14G073300	AT2G02360.1	AtPP2-B10,PP2-B10	phloem protein 2-B10	-1.76228		-2.65584	-1.77892					1.55805			1.71504	1.92079	0.924741	1.16246		1.14043	-1.03322
Glyma.14G078600	AT5G42650.1	AOS,CYP74A,DDE2	allene oxide synthase	1.04861							0.832781										-0.911094
Glyma.14G082400	AT2G43290.1	MSS3	Calcium-binding EF-hand family protein						-1.72633		-1.27143	-1.37102									2.57863
Glyma.14G085500	AT2G24570.1	ATWRKY17,WRKY17	WRKY DNA-binding protein 17	1.40608		2.00978																-1.13489
Glyma.14G086300	AT3G16150.1		N-terminal nucleophile aminohydrolases (Ntn hydrolases) superfamily protein		-1.23844				1.07015		0.836626					0.967012					-0.946095	-0.893442	0.884758
Glyma.14G086500	AT4G37260.1	ATMYB73,MYB73	myb domain protein 73			1.33857	1.13928											-1.00068
Glyma.14G088300	AT1G27730.1	STZ,ZAT10	salt tolerance zinc finger	-2.1059		-1.62875		-1.23845				1.07329			1.50307	1.60941		-1.29288		1.00676	1.04228	-0.893984
Glyma.14G090400	AT1G58440.1	SQE1,XF1	FAD/NAD(P)-binding oxidoreductase family protein						1.361		0.829346	0.789469			0.865294	1.12322					-0.946135
Glyma.14G104100	AT4G31780.2	MGD1,MGDA	monogalactosyl diacylglycerol synthase 1						1.01393		0.981872										-0.787282
Glyma.14G112500	AT5G35090.1			1.93739	1.6374	3.25215	4.09754		2.23777								-1.3436	-2.32433				-2.3589
Glyma.14G116400	AT3G11760.1					2.66609	1.96896										-1.59253	-1.04329				-1.63303
Glyma.14G118800	AT4G18250.1		receptor serine/threonine kinase, putative			1.36485	1.33139															-1.1899
Glyma.14G121200	AT1G77120.1	ADH,ADH1,ATADH,ATADH1	alcohol dehydrogenase 1						1.40095			1.02084				0.971509
Glyma.14G152700	AT1G01720.1	ANAC002,ATAF1	NAC (No Apical Meristem) domain transcriptional regulator superfamily protein						1.02422			1.0423			0.994309	1.33127
Glyma.14G156200	AT3G49400.1		Transducin/WD40 repeat-like superfamily protein			-1.04682						1.29408			0.816667	0.921141								-0.80206
Glyma.14G156300	AT1G21550.1		Calcium-binding EF-hand family protein	-1.11364		-1.31396						2.1129			1.79109	1.8732				1.37599
Glyma.14G158600	AT1G21240.1	WAK3	wall associated kinase 3	1.10842		1.0889	1.12664					-0.824074				-0.922729								1.10413
Glyma.14G171700	AT5G10100.1		Haloacid dehalogenase-like hydrolase (HAD) superfamily protein		-1.42187						1.05801					0.910118			1.17618	1.12035	-0.974556
[truncated: 447 more rows]

## Sheet: Suppl Table 5
Supplementary Table 5. Previously identified QTL and soybean DE genes within the QTL intervals.
[truncated: 562 more rows]
